# Supplementary material for: Herbicide Selection Promotes Antibiotic Resistance in Soil Microbiomes
Source: Mol Biol Evol. 2021 Feb 16;38(6):2337–50. doi: 10.1093/molbev/msab029 (PMC8136491; doi:10.1093/molbev/msab029)
Supplement: msab029_Supplementary_Data [file msab029_supplementary_data.zip]

Archive with 2 entries (2 files):
- SupplementaryMethodsAndFigures.pdf
- Supplementary Tables 1-10.xlsx
