# Supplementary material for: Herbicide Selection Promotes Antibiotic Resistance in Soil Microbiomes
Source: Mol Biol Evol. 2021 Feb 16;38(6):2337–50. doi: 10.1093/molbev/msab029 (PMC8136491; doi:10.1093/molbev/msab029)
Supplement: msab029_Supplementary_Data [file msab029_supplementary_data.zip › Supplementary Tables 1-10.xlsx]

## Sheet: Table S1
Table S1. Non-redundant antibiotic resistance genes detected in metagenomic analysis
Gene ID	Subtype	Antibiotic resistance to	Number of type gene	Relative type gene abundance (%)
U41471.1.gene1.p01	aminoglycoside__aac(2')-I	aminoglycoside	183	4.96473
YP_637442	aminoglycoside__aac(2')-I	aminoglycoside	183	4.96473
YP_001848841	aminoglycoside__aac(2')-I	aminoglycoside	183	4.96473
U72743.1.gene1.p01	aminoglycoside__aac(2')-I	aminoglycoside	183	4.96473
AE000516.2.gene277.p01	aminoglycoside__aac(2')-I	aminoglycoside	183	4.96473
gi|639206639|ref|WP_024544906.1|	aminoglycoside__aac(3)-I	aminoglycoside	183	4.96473
AJ511268.1.gene3.p01	aminoglycoside__aac(3)-I	aminoglycoside	183	4.96473
gi|690976387|ref|WP_031950771.1|	aminoglycoside__aac(3)-I	aminoglycoside	183	4.96473
gi|746038505|ref|WP_039110078.1|	aminoglycoside__aac(3)-I	aminoglycoside	183	4.96473
gi|504869973|ref|WP_015057075.1|	aminoglycoside__aac(3)-I	aminoglycoside	183	4.96473
CAI46944	aminoglycoside__aac(3)-I	aminoglycoside	183	4.96473
gi|730658257|ref|WP_034065477.1|	aminoglycoside__aac(3)-I	aminoglycoside	183	4.96473
gi|489247580|ref|WP_003155734.1|	aminoglycoside__aac(3)-I	aminoglycoside	183	4.96473
gi|695737392|ref|WP_032663836.1|	aminoglycoside__aac(3)-I	aminoglycoside	183	4.96473
AAB20441	aminoglycoside__aac(3)-I	aminoglycoside	183	4.96473
L06157.1.gene1.p01	aminoglycoside__aac(3)-I	aminoglycoside	183	4.96473
AY463797.7.gene13.p01	aminoglycoside__aac(3)-I	aminoglycoside	183	4.96473
AAK12088	aminoglycoside__aac(3)-I	aminoglycoside	183	4.96473
AAN41440	aminoglycoside__aac(3)-I	aminoglycoside	183	4.96473
gi|549637587|ref|WP_022542381.1|	aminoglycoside__aac(3)-I	aminoglycoside	183	4.96473
gi|927928807|gb|ALE32149.1|	aminoglycoside__aac(3)-I	aminoglycoside	183	4.96473
gi|645909098|ref|WP_025464514.1|	aminoglycoside__aac(3)-I	aminoglycoside	183	4.96473
AF355189.1.gene2.p01	aminoglycoside__aac(3)-Ib-aac(6')-Ib	aminoglycoside	183	4.96473
AAN34370	aminoglycoside__aac(3)-II	aminoglycoside	183	4.96473
YP_001966247	aminoglycoside__aac(3)-II	aminoglycoside	183	4.96473
JE0138	aminoglycoside__aac(3)-II	aminoglycoside	183	4.96473
M97172.1.gene1.p01	aminoglycoside__aac(3)-II	aminoglycoside	183	4.96473
gi|690685601|ref|WP_031944095.1|	aminoglycoside__aac(3)-II	aminoglycoside	183	4.96473
L06160.1.gene1.p01	aminoglycoside__aac(3)-IIIa	aminoglycoside	183	4.96473
L06161.1.gene1.p01	aminoglycoside__aac(3)-IIIa	aminoglycoside	183	4.96473
gi|446015186|ref|WP_000093041.1|	aminoglycoside__aac(3)-IV	aminoglycoside	183	4.96473
AY216678.1.gene1.p01	aminoglycoside__aac(3)-IV	aminoglycoside	183	4.96473
M22999.1.gene2.p01	aminoglycoside__aac(3)-VII	aminoglycoside	183	4.96473
CAG34024	aminoglycoside__aac(3)-VIII	aminoglycoside	183	4.96473
CAF33325	aminoglycoside__aac(3)-VIII	aminoglycoside	183	4.96473
AJ584652.2.gene5.p01	aminoglycoside__aac(6')-30-aac(6')-Ib'	aminoglycoside	183	4.96473
AAK51920	aminoglycoside__aac(6')-I	aminoglycoside	183	4.96473
NP_863005	aminoglycoside__aac(6')-I	aminoglycoside	183	4.96473
L29510.1.gene1.p01	aminoglycoside__aac(6')-I	aminoglycoside	183	4.96473
AF479774.1.gene5.p01	aminoglycoside__aac(6')-I	aminoglycoside	183	4.96473
AF043381.1.gene2.p01	aminoglycoside__aac(6')-I	aminoglycoside	183	4.96473
FJ503047.1.gene1.p01	aminoglycoside__aac(6')-I	aminoglycoside	183	4.96473
ABG77519	aminoglycoside__aac(6')-I	aminoglycoside	183	4.96473
M23634.1.gene1.p1	aminoglycoside__aac(6')-I	aminoglycoside	183	4.96473
AB116646.1.gene1.p01	aminoglycoside__aac(6')-I	aminoglycoside	183	4.96473
AB164230.1.gene1.p01	aminoglycoside__aac(6')-I	aminoglycoside	183	4.96473
ABC54722	aminoglycoside__aac(6')-I	aminoglycoside	183	4.96473
M94066.1.gene1.p01	aminoglycoside__aac(6')-I	aminoglycoside	183	4.96473
DQ303918.1.gene1.p01	aminoglycoside__aac(6')-I	aminoglycoside	183	4.96473
AF031331.1.gene1.p1	aminoglycoside__aac(6')-I	aminoglycoside	183	4.96473
YP_002791392	aminoglycoside__aac(6')-I	aminoglycoside	183	4.96473
M29695.1.gene2.p01	aminoglycoside__aac(6')-II	aminoglycoside	183	4.96473
AY712687.1.gene1.p01	aminoglycoside__aad(6)	aminoglycoside	183	4.96473
AAX54909	aminoglycoside__aad(9)	aminoglycoside	183	4.96473
ABO42050	aminoglycoside__aadA	aminoglycoside	183	4.96473
FJ460181.2.gene3.p01	aminoglycoside__aadA	aminoglycoside	183	4.96473
NC_010558.1.6275994.p01	aminoglycoside__aadA	aminoglycoside	183	4.96473
AY139603.1.gene1.p01	aminoglycoside__aadA	aminoglycoside	183	4.96473
AJ809407.1.gene1.p01	aminoglycoside__aadA	aminoglycoside	183	4.96473
YP_002894485	aminoglycoside__aadA	aminoglycoside	183	4.96473
gi|504871867|ref|WP_015058969.1|	aminoglycoside__aadA	aminoglycoside	183	4.96473
ZP_03028124	aminoglycoside__aadA	aminoglycoside	183	4.96473
gi|58759041|gb|AAW81957.1|	aminoglycoside__aadA	aminoglycoside	183	4.96473
ABF67771	aminoglycoside__aadA	aminoglycoside	183	4.96473
gi|305670809|gb|ADM62671.1|	aminoglycoside__aadA	aminoglycoside	183	4.96473
gi|502187851|ref|WP_012728223.1|	aminoglycoside__aadA	aminoglycoside	183	4.96473
gi|447129061|ref|WP_001206317.1|	aminoglycoside__aadA	aminoglycoside	183	4.96473
X02340.1.orf0.gene.p01	aminoglycoside__aadA	aminoglycoside	183	4.96473
gi|53794413|gb|AAU93764.1|	aminoglycoside__aadA	aminoglycoside	183	4.96473
AM087411.1.gene3.p01	aminoglycoside__aadA	aminoglycoside	183	4.96473
BAA78801	aminoglycoside__aadA	aminoglycoside	183	4.96473
AB114632.1.gene2.p01	aminoglycoside__aadA	aminoglycoside	183	4.96473
AY138986.1.gene1.p01	aminoglycoside__aadA	aminoglycoside	183	4.96473
YP_001144148	aminoglycoside__aadA	aminoglycoside	183	4.96473
AJ567827.1.gene1.p01	aminoglycoside__aadA	aminoglycoside	183	4.96473
FJ381668.1.gene1.p01	aminoglycoside__aadA	aminoglycoside	183	4.96473
AY758206.1.gene5.p01	aminoglycoside__aadA	aminoglycoside	183	4.96473
ZP_03063004	aminoglycoside__aadA	aminoglycoside	183	4.96473
gi|241992581|gb|ACS73641.1|	aminoglycoside__aadA	aminoglycoside	183	4.96473
gi|62736928|gb|AAX97756.1|	aminoglycoside__aadA	aminoglycoside	183	4.96473
EU675686.2.gene5.p01	aminoglycoside__aadA	aminoglycoside	183	4.96473
AM087405.1.gene3.p01	aminoglycoside__aadA	aminoglycoside	183	4.96473
gi|223886328|gb|ACN22620.1|	aminoglycoside__aadA	aminoglycoside	183	4.96473
gi|223886324|gb|ACN22617.1|	aminoglycoside__aadA	aminoglycoside	183	4.96473
AJ884726.1.gene1.p01	aminoglycoside__aadA	aminoglycoside	183	4.96473
AF047479.2.gene10.p01	aminoglycoside__aadA	aminoglycoside	183	4.96473
ZP_01974653	aminoglycoside__aadA	aminoglycoside	183	4.96473
AY171244.1.gene1.p01	aminoglycoside__aadA	aminoglycoside	183	4.96473
DQ393783.1.gene4.p01	aminoglycoside__aadA	aminoglycoside	183	4.96473
DQ677333.1.gene1.p01	aminoglycoside__aadA	aminoglycoside	183	4.96473
KJ363320.1.gene3.p01	aminoglycoside__aadA	aminoglycoside	183	4.96473
AM261837.1.gene1.p01	aminoglycoside__aadA	aminoglycoside	183	4.96473
ACC96132	aminoglycoside__aadD	aminoglycoside	183	4.96473
AJ489618.1.orf2.gene.p01	aminoglycoside__aadE	aminoglycoside	183	4.96473
AM410044.gene9.p01	aminoglycoside__aadE	aminoglycoside	183	4.96473
JQ861959.1.gene5.p01	aminoglycoside__aadE	aminoglycoside	183	4.96473
gi|994929255|emb|CZA27509.1|	aminoglycoside__aadE	aminoglycoside	183	4.96473
gi|486458841|gb|EOE03251.1|	aminoglycoside__aadE	aminoglycoside	183	4.96473
NC_006663.1.orf0.gene.p01	aminoglycoside__aadE	aminoglycoside	183	4.96473
ZP_04556181	aminoglycoside__aadE	aminoglycoside	183	4.96473
gi|1039476118|ref|WP_064814315.1|	aminoglycoside__aadK	aminoglycoside	183	4.96473
gi|760320840|ref|WP_043856858.1|	aminoglycoside__aadK	aminoglycoside	183	4.96473
gi|764608193|ref|WP_044428795.1|	aminoglycoside__aadK	aminoglycoside	183	4.96473
gi|504290343|ref|WP_014477445.1|	aminoglycoside__aadK	aminoglycoside	183	4.96473
gi|639659608|ref|WP_024714945.1|	aminoglycoside__aadK	aminoglycoside	183	4.96473
gi|516292737|ref|WP_017696044.1|	aminoglycoside__aadK	aminoglycoside	183	4.96473
gi|657203716|ref|WP_029318148.1|	aminoglycoside__aadK	aminoglycoside	183	4.96473
gi|896112410|ref|WP_049141107.1|	aminoglycoside__aadK	aminoglycoside	183	4.96473
gi|1021323235|ref|WP_063335491.1|	aminoglycoside__aadK	aminoglycoside	183	4.96473
gi|658532949|ref|WP_029727170.1|	aminoglycoside__aadK	aminoglycoside	183	4.96473
gi|827043802|ref|WP_047182932.1|	aminoglycoside__aadK	aminoglycoside	183	4.96473
gi|754290639|ref|WP_041850110.1|	aminoglycoside__aadK	aminoglycoside	183	4.96473
gi|504477632|ref|WP_014664734.1|	aminoglycoside__aadK	aminoglycoside	183	4.96473
gi|505913051|ref|WP_015714371.1|	aminoglycoside__aadK	aminoglycoside	183	4.96473
gi|749035552|ref|WP_040082373.1|	aminoglycoside__aadK	aminoglycoside	183	4.96473
gi|518542328|ref|WP_019712535.1|	aminoglycoside__aadK	aminoglycoside	183	4.96473
gi|545117546|ref|WP_021480175.1|	aminoglycoside__aadK	aminoglycoside	183	4.96473
gi|740643923|ref|WP_038429371.1|	aminoglycoside__aadK	aminoglycoside	183	4.96473
gi|505197081|ref|WP_015384183.1|	aminoglycoside__aadK	aminoglycoside	183	4.96473
M26879.gene.p01	aminoglycoside__aadK	aminoglycoside	183	4.96473
X04555.1.orf0.gene.p01	aminoglycoside__ant(2'')-I	aminoglycoside	183	4.96473
YP_001338814	aminoglycoside__ant(2'')-I	aminoglycoside	183	4.96473
ACA48663	aminoglycoside__ant(2'')-I	aminoglycoside	183	4.96473
AAU89126	aminoglycoside__ant(3'')-Ih-aac(6')-IId	aminoglycoside	183	4.96473
AAL51021	aminoglycoside__ant(3'')-Ih-aac(6')-IId	aminoglycoside	183	4.96473
AF453998.2.gene4.p01	aminoglycoside__ant(3'')-Ih-aac(6')-IId	aminoglycoside	183	4.96473
EF540343.1.gene1.p01	aminoglycoside__ant(4')-Ia	aminoglycoside	183	4.96473
JQ861959.1.gene7.p01	aminoglycoside__ant(9)-I	aminoglycoside	183	4.96473
U51479.gene.p01	aminoglycoside__aph(2'')-III	aminoglycoside	183	4.96473
gi|11991641|gb|AAG42313.1|AF306519_1	aminoglycoside__aph(3')-I	aminoglycoside	183	4.96473
YP_001966537	aminoglycoside__aph(3')-I	aminoglycoside	183	4.96473
YP_112402	aminoglycoside__aph(3')-I	aminoglycoside	183	4.96473
ACD76089	aminoglycoside__aph(3')-I	aminoglycoside	183	4.96473
AF024666.2.gene42.p01	aminoglycoside__aph(3')-I	aminoglycoside	183	4.96473
BAB93733	aminoglycoside__aph(3')-I	aminoglycoside	183	4.96473
CAG34724	aminoglycoside__aph(3')-I	aminoglycoside	183	4.96473
AAB34257	aminoglycoside__aph(3')-I	aminoglycoside	183	4.96473
M20305.1.gene1.p1	aminoglycoside__aph(3')-I	aminoglycoside	183	4.96473
XP_001893601	aminoglycoside__aph(3')-I	aminoglycoside	183	4.96473
DQ464881.1.gene4.p01	aminoglycoside__aph(3'')-I	aminoglycoside	183	4.96473
AF313472.2.gene15.p01	aminoglycoside__aph(3'')-I	aminoglycoside	183	4.96473
DQ336355.1.gene5.p01	aminoglycoside__aph(3'')-I	aminoglycoside	183	4.96473
gi|489191922|ref|WP_003101274.1|	aminoglycoside__aph(3')-IIb	aminoglycoside	183	4.96473
HQ424460.1.gene1.p01	aminoglycoside__aph(3')-IIb	aminoglycoside	183	4.96473
BAE98117	aminoglycoside__aph(3''')-III	aminoglycoside	183	4.96473
YP_424819	aminoglycoside__aph(3''')-III	aminoglycoside	183	4.96473
S81599.1.gene1.p01	aminoglycoside__aph(3')-V	aminoglycoside	183	4.96473
X03615.1.gene1.p1	aminoglycoside__aph(4)-I	aminoglycoside	183	4.96473
CAF31839	aminoglycoside__aph(4)-I	aminoglycoside	183	4.96473
V01499.1.gene1.p1	aminoglycoside__aph(4)-I	aminoglycoside	183	4.96473
X01702.1.gene3.p1	aminoglycoside__aph(6)-I	aminoglycoside	183	4.96473
gi|446403118|ref|WP_000480973.1|	aminoglycoside__aph(6)-I	aminoglycoside	183	4.96473
gi|959900591|ref|WP_058167554.1|	aminoglycoside__aph(6)-I	aminoglycoside	183	4.96473
gi|582967196|ref|WP_024139657.1|	aminoglycoside__aph(6)-I	aminoglycoside	183	4.96473
gi|515967030|ref|WP_017397613.1|	aminoglycoside__aph(6)-I	aminoglycoside	183	4.96473
gi|751908677|ref|WP_041124075.1|	aminoglycoside__aph(6)-I	aminoglycoside	183	4.96473
gi|446403108|ref|WP_000480963.1|	aminoglycoside__aph(6)-I	aminoglycoside	183	4.96473
CAQ86961	aminoglycoside__aph(6)-I	aminoglycoside	183	4.96473
gi|749197708|ref|WP_040110386.1|	aminoglycoside__aph(6)-I	aminoglycoside	183	4.96473
gi|502788876|ref|WP_013023852.1|	aminoglycoside__aph(6)-I	aminoglycoside	183	4.96473
gi|545272242|ref|WP_021561466.1|	aminoglycoside__aph(6)-I	aminoglycoside	183	4.96473
AAB00446	aminoglycoside__aph(6)-I	aminoglycoside	183	4.96473
gi|691150292|ref|WP_032062476.1|	aminoglycoside__aph(6)-I	aminoglycoside	183	4.96473
CAJ77026	aminoglycoside__aph(6)-I	aminoglycoside	183	4.96473
gi|949697184|ref|WP_057056221.1|	aminoglycoside__aph(6)-I	aminoglycoside	183	4.96473
CAM88415	aminoglycoside__aph(6)-I	aminoglycoside	183	4.96473
X05648.1.gene2.p1	aminoglycoside__aph(6)-I	aminoglycoside	183	4.96473
gi|516771669|ref|WP_018093204.1|	aminoglycoside__aph(6)-I	aminoglycoside	183	4.96473
gi|664170275|ref|WP_030704520.1|	aminoglycoside__aph(6)-I	aminoglycoside	183	4.96473
ZP_04405450	aminoglycoside__aph(6)-I	aminoglycoside	183	4.96473
gi|798852310|ref|WP_045893453.1|	aminoglycoside__aph(6)-I	aminoglycoside	183	4.96473
gi|764403576|ref|WP_044352039.1|	aminoglycoside__aph(6)-I	aminoglycoside	183	4.96473
gi|806464297|ref|WP_046127528.1|	aminoglycoside__aph(6)-I	aminoglycoside	183	4.96473
ACH85850	aminoglycoside__aph(6)-I	aminoglycoside	183	4.96473
CAC86407	aminoglycoside__aph(6)-I	aminoglycoside	183	4.96473
Y00459.1.gene3.p01	aminoglycoside__aph(6)-I	aminoglycoside	183	4.96473
gi|515121467|ref|WP_016750414.1|	aminoglycoside__aph(6)-I	aminoglycoside	183	4.96473
CAD60196	aminoglycoside__bifunctional aminoglycoside N-acetyltransferase and aminoglycoside phosphotransferase	aminoglycoside	183	4.96473
BAH18719	aminoglycoside__bifunctional aminoglycoside N-acetyltransferase and aminoglycoside phosphotransferase	aminoglycoside	183	4.96473
AAT34976	aminoglycoside__streptomycin resistance protein	aminoglycoside	183	4.96473
gi|664230376|ref|WP_030762986.1|	aminoglycoside__streptothricin acetyltransferase	aminoglycoside	183	4.96473
gi|757561912|ref|WP_042818315.1|	aminoglycoside__streptothricin acetyltransferase	aminoglycoside	183	4.96473
AAP92507	aminoglycoside__viomycin phosphotransferase	aminoglycoside	183	4.96473
EEQ96502	bacitracin__bacA	bacitracin	173	4.69343
gi|489058813|ref|WP_002968895.1|	bacitracin__bacA	bacitracin	173	4.69343
EAS48788	bacitracin__bacA	bacitracin	173	4.69343
YP_002434803	bacitracin__bacA	bacitracin	173	4.69343
ZP_04577926	bacitracin__bacA	bacitracin	173	4.69343
A9HXK3	bacitracin__bacA	bacitracin	173	4.69343
ZP_01438526	bacitracin__bacA	bacitracin	173	4.69343
YP_001416709	bacitracin__bacA	bacitracin	173	4.69343
YP_001563294	bacitracin__bacA	bacitracin	173	4.69343
ZP_02913367	bacitracin__bacA	bacitracin	173	4.69343
YP_550152	bacitracin__bacA	bacitracin	173	4.69343
YP_981592	bacitracin__bacA	bacitracin	173	4.69343
gi|585209153|gb|EWM45333.1|	bacitracin__bacA	bacitracin	173	4.69343
YP_002552549	bacitracin__bacA	bacitracin	173	4.69343
YP_985461	bacitracin__bacA	bacitracin	173	4.69343
YP_001527590	bacitracin__bacA	bacitracin	173	4.69343
YP_002479998	bacitracin__bacA	bacitracin	173	4.69343
YP_970399	bacitracin__bacA	bacitracin	173	4.69343
Q5P6K4	bacitracin__bacA	bacitracin	173	4.69343
ZP_03552050	bacitracin__bacA	bacitracin	173	4.69343
ABM94007	bacitracin__bacA	bacitracin	173	4.69343
ZP_00051658	bacitracin__bacA	bacitracin	173	4.69343
ZP_01172287	bacitracin__bacA	bacitracin	173	4.69343
Q9I2E5	bacitracin__bacA	bacitracin	173	4.69343
NP_840140	bacitracin__bacA	bacitracin	173	4.69343
YP_523088	bacitracin__bacA	bacitracin	173	4.69343
Q2KX31	bacitracin__bacA	bacitracin	173	4.69343
YP_001187667	bacitracin__bacA	bacitracin	173	4.69343
YP_584847	bacitracin__bacA	bacitracin	173	4.69343
YP_002315561	bacitracin__bacA	bacitracin	173	4.69343
YP_932216	bacitracin__bacA	bacitracin	173	4.69343
YP_002775228	bacitracin__bacA	bacitracin	173	4.69343
ZP_03466816	bacitracin__bacA	bacitracin	173	4.69343
YP_002006347	bacitracin__bacA	bacitracin	173	4.69343
A4VLM0	bacitracin__bacA	bacitracin	173	4.69343
YP_294981	bacitracin__bacA	bacitracin	173	4.69343
ZP_02884769	bacitracin__bacA	bacitracin	173	4.69343
CAJ93947	bacitracin__bacA	bacitracin	173	4.69343
Q0K7S4	bacitracin__bacA	bacitracin	173	4.69343
YP_001669149	bacitracin__bacA	bacitracin	173	4.69343
YP_002890644	bacitracin__bacA	bacitracin	173	4.69343
YP_316450	bacitracin__bacA	bacitracin	173	4.69343
YP_001696597	bacitracin__bacA	bacitracin	173	4.69343
ZP_03541894	bacitracin__bacA	bacitracin	173	4.69343
ZP_03555962	bacitracin__bacA	bacitracin	173	4.69343
ZP_03041263	bacitracin__bacA	bacitracin	173	4.69343
ZP_04431003	bacitracin__bacA	bacitracin	173	4.69343
YP_001155044	bacitracin__bacA	bacitracin	173	4.69343
YP_002260505	bacitracin__bacA	bacitracin	173	4.69343
YP_746446	bacitracin__bacA	bacitracin	173	4.69343
ZP_03265942	bacitracin__bacA	bacitracin	173	4.69343
Q7VXA0	bacitracin__bacA	bacitracin	173	4.69343
ZP_03916453	bacitracin__bacA	bacitracin	173	4.69343
ZP_04220669	bacitracin__bacA	bacitracin	173	4.69343
YP_002886367	bacitracin__bacA	bacitracin	173	4.69343
YP_791281	bacitracin__bacA	bacitracin	173	4.69343
YP_001797193	bacitracin__bacA	bacitracin	173	4.69343
YP_080399	bacitracin__bacA	bacitracin	173	4.69343
YP_001434323	bacitracin__bacA	bacitracin	173	4.69343
B2VGJ3	bacitracin__bacA	bacitracin	173	4.69343
YP_002800019	bacitracin__bacA	bacitracin	173	4.69343
ZP_01723236	bacitracin__bacA	bacitracin	173	4.69343
gi|673483687|gb|KFJ50164.1|	bacitracin__bacA	bacitracin	173	4.69343
B7VAE6	bacitracin__bacA	bacitracin	173	4.69343
YP_001896735	bacitracin__bacA	bacitracin	173	4.69343
Q5L3H7	bacitracin__bacA	bacitracin	173	4.69343
ZP_03149247	bacitracin__bacA	bacitracin	173	4.69343
ZP_02007607	bacitracin__bacA	bacitracin	173	4.69343
ZP_02846059	bacitracin__bacA	bacitracin	173	4.69343
YP_002092118	bacitracin__bacA	bacitracin	173	4.69343
YP_001925041	bacitracin__bacA	bacitracin	173	4.69343
YP_001487997	bacitracin__bacA	bacitracin	173	4.69343
YP_001639853	bacitracin__bacA	bacitracin	173	4.69343
YP_002421432	bacitracin__bacA	bacitracin	173	4.69343
YP_997055	bacitracin__bacA	bacitracin	173	4.69343
NP_745006	bacitracin__bacA	bacitracin	173	4.69343
YP_001348697	bacitracin__bacA	bacitracin	173	4.69343
B1YIX1	bacitracin__bacA	bacitracin	173	4.69343
ZP_03054084	bacitracin__bacA	bacitracin	173	4.69343
YP_001898234	bacitracin__bacA	bacitracin	173	4.69343
YP_001436495	bacitracin__bacA	bacitracin	173	4.69343
YP_560128	bacitracin__bacA	bacitracin	173	4.69343
ZP_04210257	bacitracin__bacA	bacitracin	173	4.69343
Q7W866	bacitracin__bacA	bacitracin	173	4.69343
ZP_04055725	bacitracin__bacA	bacitracin	173	4.69343
ZP_04528247	bacitracin__bacA	bacitracin	173	4.69343
YP_001616633	bacitracin__bacA	bacitracin	173	4.69343
gi|486204699|ref|WP_001551672.1|	bacitracin__bacA	bacitracin	173	4.69343
ZP_03945515	bacitracin__bacA	bacitracin	173	4.69343
ZP_02900713	bacitracin__bacA	bacitracin	173	4.69343
CAY49038	bacitracin__bacA	bacitracin	173	4.69343
YP_001749617	bacitracin__bacA	bacitracin	173	4.69343
YP_236080	bacitracin__bacA	bacitracin	173	4.69343
A0KQI1	bacitracin__bacA	bacitracin	173	4.69343
ZP_04271500	bacitracin__bacA	bacitracin	173	4.69343
YP_002937728	bacitracin__bacA	bacitracin	173	4.69343
Q5WCX5	bacitracin__bacA	bacitracin	173	4.69343
Q880L3	bacitracin__bacA	bacitracin	173	4.69343
ZP_03225116	bacitracin__bacA	bacitracin	173	4.69343
ZP_03064089	bacitracin__bacA	bacitracin	173	4.69343
YP_608499	bacitracin__bacA	bacitracin	173	4.69343
YP_349555	bacitracin__bacA	bacitracin	173	4.69343
YP_002236533	bacitracin__bacA	bacitracin	173	4.69343
YP_218139	bacitracin__bacA	bacitracin	173	4.69343
ZP_04589788	bacitracin__bacA	bacitracin	173	4.69343
ZP_03903435	bacitracin__bacA	bacitracin	173	4.69343
YP_001124322	bacitracin__bacA	bacitracin	173	4.69343
YP_264987	bacitracin__bacA	bacitracin	173	4.69343
YP_001178170	bacitracin__bacA	bacitracin	173	4.69343
YP_002847905	bacitracin__bacA	bacitracin	173	4.69343
NP_289632	bacitracin__bacA	bacitracin	173	4.69343
ZP_03984017	bacitracin__bacA	bacitracin	173	4.69343
Q2NWE3	bacitracin__bacA	bacitracin	173	4.69343
A1AFX9	bacitracin__bacA	bacitracin	173	4.69343
BAH65231	bacitracin__bacA	bacitracin	173	4.69343
YP_001590162	bacitracin__bacA	bacitracin	173	4.69343
ZP_04049838	bacitracin__bacA	bacitracin	173	4.69343
Q7N0B9	bacitracin__bacA	bacitracin	173	4.69343
YP_002529178	bacitracin__bacA	bacitracin	173	4.69343
ACQ53948	bacitracin__bacA	bacitracin	173	4.69343
YP_002638807	bacitracin__bacA	bacitracin	173	4.69343
YP_001455939	bacitracin__bacA	bacitracin	173	4.69343
YP_001921729	bacitracin__bacA	bacitracin	173	4.69343
ZP_02779032	bacitracin__bacA	bacitracin	173	4.69343
YP_001886771	bacitracin__bacA	bacitracin	173	4.69343
B7LQD5	bacitracin__bacA	bacitracin	173	4.69343
YP_001422387	bacitracin__bacA	bacitracin	173	4.69343
YP_274443	bacitracin__bacA	bacitracin	173	4.69343
YP_001089504	bacitracin__bacA	bacitracin	173	4.69343
ACB16010	bacitracin__bacA	bacitracin	173	4.69343
YP_966872	bacitracin__bacA	bacitracin	173	4.69343
YP_002852100	bacitracin__bacA	bacitracin	173	4.69343
gi|641685979|emb|CDN83808.1|	bacitracin__bacA	bacitracin	173	4.69343
YP_002931998	bacitracin__bacA	bacitracin	173	4.69343
Q8Y1I9	bacitracin__bacA	bacitracin	173	4.69343
Q4KC13	bacitracin__bacA	bacitracin	173	4.69343
YP_002042472	bacitracin__bacA	bacitracin	173	4.69343
ZP_03612802	bacitracin__bacA	bacitracin	173	4.69343
P94507	bacitracin__bacA	bacitracin	173	4.69343
ZP_03381912	bacitracin__bacA	bacitracin	173	4.69343
YP_001374431	bacitracin__bacA	bacitracin	173	4.69343
YP_002217186	bacitracin__bacA	bacitracin	173	4.69343
gi|324115360|gb|EGC09324.1|	bacitracin__bacA	bacitracin	173	4.69343
A7FE74	bacitracin__bacA	bacitracin	173	4.69343
BAH17153	bacitracin__bacA	bacitracin	173	4.69343
ZP_04185253	bacitracin__bacA	bacitracin	173	4.69343
gi|542061059|gb|ERI11611.1|	bacitracin__bcrA	bacitracin	173	4.69343
ZP_04081918	bacitracin__bcrA	bacitracin	173	4.69343
gi|445996695|ref|WP_000074550.1|	bacitracin__bcrA	bacitracin	173	4.69343
gi|447195835|ref|WP_001273091.1|	bacitracin__bcrA	bacitracin	173	4.69343
gi|445996722|ref|WP_000074577.1|	bacitracin__bcrA	bacitracin	173	4.69343
gi|500194536|ref|WP_011867743.1|	bacitracin__bcrA	bacitracin	173	4.69343
gi|447057510|ref|WP_001134766.1|	bacitracin__bcrA	bacitracin	173	4.69343
gi|445996724|ref|WP_000074579.1|	bacitracin__bcrA	bacitracin	173	4.69343
gi|445996723|ref|WP_000074578.1|	bacitracin__bcrA	bacitracin	173	4.69343
gi|507055561|ref|WP_016126482.1|	bacitracin__bcrA	bacitracin	173	4.69343
gi|447195836|ref|WP_001273092.1|	bacitracin__bcrA	bacitracin	173	4.69343
ABB80128	bacitracin__bcrA	bacitracin	173	4.69343
gi|507044560|ref|WP_016115614.1|	bacitracin__bcrA	bacitracin	173	4.69343
gi|488068784|ref|WP_002140181.1|	bacitracin__bcrA	bacitracin	173	4.69343
YP_001373621	bacitracin__bcrA	bacitracin	173	4.69343
gi|507023808|ref|WP_016095885.1|	bacitracin__bcrA	bacitracin	173	4.69343
gi|445996719|ref|WP_000074574.1|	bacitracin__bcrA	bacitracin	173	4.69343
gi|895808656|emb|COR83787.1|	bacitracin__bcrA	bacitracin	173	4.69343
gi|445996698|ref|WP_000074553.1|	bacitracin__bcrA	bacitracin	173	4.69343
gi|488053456|ref|WP_002124853.1|	bacitracin__bcrA	bacitracin	173	4.69343
gi|488130770|ref|WP_002201978.1|	bacitracin__bcrA	bacitracin	173	4.69343
gi|445996696|ref|WP_000074551.1|	bacitracin__bcrA	bacitracin	173	4.69343
P42332	bacitracin__bcrA	bacitracin	173	4.69343
gi|488042066|ref|WP_002113463.1|	bacitracin__bcrA	bacitracin	173	4.69343
gi|507054395|ref|WP_016125339.1|	bacitracin__bcrA	bacitracin	173	4.69343
gi|500448961|gb|EOP61695.1|	bacitracin__bcrA	bacitracin	173	4.69343
gi|445996697|ref|WP_000074552.1|	bacitracin__bcrA	bacitracin	173	4.69343
AF167990.3.gene1.p01	beta-lactam__ampC	beta-lactam	226	6.13131
AAZ03413	beta-lactam__ampC	beta-lactam	226	6.13131
EF540343.1.gene3.p01	beta-lactam__blaR1	beta-lactam	226	6.13131
gi|922063503|gb|ALA52628.1|	beta-lactam__blaR1	beta-lactam	226	6.13131
S46063.1.gene1.p2	beta-lactam__CARB-3	beta-lactam	226	6.13131
AAM48121	beta-lactam__CfxA2	beta-lactam	226	6.13131
AAM48124	beta-lactam__CfxA2	beta-lactam	226	6.13131
gi|656080105|ref|WP_029111145.1|	beta-lactam__class A beta-lactamase	beta-lactam	226	6.13131
gi|1039621810|ref|WP_064935627.1|	beta-lactam__class A beta-lactamase	beta-lactam	226	6.13131
gi|1039597595|ref|WP_064914787.1|	beta-lactam__class A beta-lactamase	beta-lactam	226	6.13131
Q59517	beta-lactam__class A beta-lactamase	beta-lactam	226	6.13131
gi|937550678|ref|WP_054602039.1|	beta-lactam__class A beta-lactamase	beta-lactam	226	6.13131
gi|1001706010|ref|WP_061263813.1|	beta-lactam__class A beta-lactamase	beta-lactam	226	6.13131
gi|1039545354|ref|WP_064875386.1|	beta-lactam__class A beta-lactamase	beta-lactam	226	6.13131
gi|746271380|ref|WP_039319187.1|	beta-lactam__class A beta-lactamase	beta-lactam	226	6.13131
gi|488100621|ref|WP_002172018.1|	beta-lactam__class A beta-lactamase	beta-lactam	226	6.13131
gi|1040008945|ref|WP_065071331.1|	beta-lactam__class A beta-lactamase	beta-lactam	226	6.13131
gi|746333595|ref|WP_039379124.1|	beta-lactam__class A beta-lactamase	beta-lactam	226	6.13131
gi|489977344|ref|WP_003880494.1|	beta-lactam__class A beta-lactamase	beta-lactam	226	6.13131
gi|1045505346|ref|WP_065516867.1|	beta-lactam__class A beta-lactamase	beta-lactam	226	6.13131
YP_089932	beta-lactam__class A beta-lactamase	beta-lactam	226	6.13131
1616230A	beta-lactam__class A beta-lactamase	beta-lactam	226	6.13131
gi|651590745|ref|WP_026585721.1|	beta-lactam__class A beta-lactamase	beta-lactam	226	6.13131
gi|1005281015|ref|WP_061576411.1|	beta-lactam__class A beta-lactamase	beta-lactam	226	6.13131
gi|1039573564|ref|WP_064900475.1|	beta-lactam__class A beta-lactamase	beta-lactam	226	6.13131
gi|557415738|ref|WP_023417831.1|	beta-lactam__class A beta-lactamase	beta-lactam	226	6.13131
gi|738496032|ref|WP_036445106.1|	beta-lactam__class A beta-lactamase	beta-lactam	226	6.13131
gi|109156902|pdb|1W7F|A	beta-lactam__class A beta-lactamase	beta-lactam	226	6.13131
gi|1039518206|ref|WP_064850904.1|	beta-lactam__class A beta-lactamase	beta-lactam	226	6.13131
gi|1039567692|ref|WP_064895059.1|	beta-lactam__class A beta-lactamase	beta-lactam	226	6.13131
gi|915421620|ref|WP_050792715.1|	beta-lactam__class A beta-lactamase	beta-lactam	226	6.13131
gi|1039950884|ref|WP_065019937.1|	beta-lactam__class A beta-lactamase	beta-lactam	226	6.13131
P14171	beta-lactam__class A beta-lactamase	beta-lactam	226	6.13131
gi|941305760|ref|WP_055113124.1|	beta-lactam__class A beta-lactamase	beta-lactam	226	6.13131
gi|738436812|ref|WP_036388061.1|	beta-lactam__class A beta-lactamase	beta-lactam	226	6.13131
gi|1039595452|ref|WP_064913515.1|	beta-lactam__class A beta-lactamase	beta-lactam	226	6.13131
gi|730248627|ref|WP_033950645.1|	beta-lactam__class A beta-lactamase	beta-lactam	226	6.13131
gi|518177613|ref|WP_019347821.1|	beta-lactam__class A beta-lactamase	beta-lactam	226	6.13131
gi|696496430|ref|WP_033034676.1|	beta-lactam__class A beta-lactamase	beta-lactam	226	6.13131
gi|983475161|ref|WP_060633135.1|	beta-lactam__class A beta-lactamase	beta-lactam	226	6.13131
gi|727204754|ref|WP_033666214.1|	beta-lactam__class A beta-lactamase	beta-lactam	226	6.13131
gi|1039555216|ref|WP_064884317.1|	beta-lactam__class A beta-lactamase	beta-lactam	226	6.13131
YP_002238610	beta-lactam__class A beta-lactamase	beta-lactam	226	6.13131
gi|926366449|ref|WP_053696276.1|	beta-lactam__class A beta-lactamase	beta-lactam	226	6.13131
gi|517282370|ref|WP_018471188.1|	beta-lactam__class A beta-lactamase	beta-lactam	226	6.13131
gi|825351267|ref|WP_047143005.1|	beta-lactam__class A beta-lactamase	beta-lactam	226	6.13131
gi|657627600|ref|WP_029438368.1|	beta-lactam__class A beta-lactamase	beta-lactam	226	6.13131
gi|488091400|ref|WP_002162797.1|	beta-lactam__class A beta-lactamase	beta-lactam	226	6.13131
gi|507038339|ref|WP_016110021.1|	beta-lactam__class A beta-lactamase	beta-lactam	226	6.13131
gi|517723687|ref|WP_018893895.1|	beta-lactam__class A beta-lactamase	beta-lactam	226	6.13131
gi|910049557|ref|WP_049978118.1|	beta-lactam__class A beta-lactamase	beta-lactam	226	6.13131
gi|664112664|ref|WP_030650118.1|	beta-lactam__class A beta-lactamase	beta-lactam	226	6.13131
ZP_04323456	beta-lactam__class A beta-lactamase	beta-lactam	226	6.13131
gi|446360416|ref|WP_000438271.1|	beta-lactam__class A beta-lactamase	beta-lactam	226	6.13131
gi|727220229|ref|WP_033681185.1|	beta-lactam__class A beta-lactamase	beta-lactam	226	6.13131
gi|1033164563|ref|WP_064469609.1|	beta-lactam__class A beta-lactamase	beta-lactam	226	6.13131
gi|499495027|ref|WP_011181667.1|	beta-lactam__class A beta-lactamase	beta-lactam	226	6.13131
gi|651585284|ref|WP_026580461.1|	beta-lactam__class A beta-lactamase	beta-lactam	226	6.13131
gi|1045851695|ref|WP_065538049.1|	beta-lactam__class A beta-lactamase	beta-lactam	226	6.13131
gi|1039668493|ref|WP_064960176.1|	beta-lactam__class A beta-lactamase	beta-lactam	226	6.13131
gi|983581630|ref|WP_060731796.1|	beta-lactam__class A beta-lactamase	beta-lactam	226	6.13131
gi|1039343368|ref|WP_064774771.1|	beta-lactam__class A beta-lactamase	beta-lactam	226	6.13131
gi|896136685|ref|WP_049156962.1|	beta-lactam__class A beta-lactamase	beta-lactam	226	6.13131
gi|488090362|ref|WP_002161759.1|	beta-lactam__class A beta-lactamase	beta-lactam	226	6.13131
gi|757746334|ref|WP_042968999.1|	beta-lactam__class A beta-lactamase	beta-lactam	226	6.13131
gi|1045340321|ref|WP_065458907.1|	beta-lactam__class A beta-lactamase	beta-lactam	226	6.13131
gi|507012710|ref|WP_016087828.1|	beta-lactam__class A beta-lactamase	beta-lactam	226	6.13131
gi|488064964|ref|WP_002136361.1|	beta-lactam__class A beta-lactamase	beta-lactam	226	6.13131
gi|702678034|ref|WP_033237905.1|	beta-lactam__class A beta-lactamase	beta-lactam	226	6.13131
P00808	beta-lactam__class A beta-lactamase	beta-lactam	226	6.13131
gi|1005605699|ref|WP_061689740.1|	beta-lactam__class A beta-lactamase	beta-lactam	226	6.13131
YP_002806354	beta-lactam__class C beta-lactamase	beta-lactam	226	6.13131
gi|727765990|ref|WP_033870390.1|	beta-lactam__class C beta-lactamase	beta-lactam	226	6.13131
gi|485653388|ref|WP_001298522.1|	beta-lactam__class C beta-lactamase	beta-lactam	226	6.13131
gi|545299546|ref|WP_021579429.1|	beta-lactam__class C beta-lactamase	beta-lactam	226	6.13131
gi|486202959|ref|WP_001550478.1|	beta-lactam__class C beta-lactamase	beta-lactam	226	6.13131
gi|835680405|ref|WP_047612378.1|	beta-lactam__class C beta-lactamase	beta-lactam	226	6.13131
gi|754687004|ref|WP_042065775.1|	beta-lactam__class C beta-lactamase	beta-lactam	226	6.13131
gi|852042535|ref|WP_048267006.1|	beta-lactam__class C beta-lactamase	beta-lactam	226	6.13131
gi|485833535|ref|WP_001445818.1|	beta-lactam__class C beta-lactamase	beta-lactam	226	6.13131
gi|692980171|ref|WP_032170306.1|	beta-lactam__class C beta-lactamase	beta-lactam	226	6.13131
gi|974577815|ref|WP_059168423.1|	beta-lactam__class C beta-lactamase	beta-lactam	226	6.13131
gi|657056645|ref|WP_029299393.1|	beta-lactam__class C beta-lactamase	beta-lactam	226	6.13131
YP_001371127	beta-lactam__class C beta-lactamase	beta-lactam	226	6.13131
gi|486205883|ref|WP_001552245.1|	beta-lactam__class C beta-lactamase	beta-lactam	226	6.13131
gi|481023147|ref|WP_001295185.1|	beta-lactam__class C beta-lactamase	beta-lactam	226	6.13131
gi|446399510|ref|WP_000477365.1|	beta-lactam__class C beta-lactamase	beta-lactam	226	6.13131
gi|754737160|ref|WP_042104915.1|	beta-lactam__class C beta-lactamase	beta-lactam	226	6.13131
gi|485802516|ref|WP_001423265.1|	beta-lactam__class C beta-lactamase	beta-lactam	226	6.13131
gi|740519890|ref|WP_038348201.1|	beta-lactam__class C beta-lactamase	beta-lactam	226	6.13131
AJ295344.1.gene1.p01	beta-lactam__class C beta-lactamase	beta-lactam	226	6.13131
gi|1001893474|ref|WP_061347329.1|	beta-lactam__class C beta-lactamase	beta-lactam	226	6.13131
gi|486286998|ref|WP_001572262.1|	beta-lactam__class C beta-lactamase	beta-lactam	226	6.13131
gi|693064526|ref|WP_032230392.1|	beta-lactam__class C beta-lactamase	beta-lactam	226	6.13131
gi|485682922|ref|WP_001317579.1|	beta-lactam__class C beta-lactamase	beta-lactam	226	6.13131
gi|485750142|ref|WP_001376145.1|	beta-lactam__class C beta-lactamase	beta-lactam	226	6.13131
gi|486168428|ref|WP_001531742.1|	beta-lactam__class C beta-lactamase	beta-lactam	226	6.13131
gi|487643001|ref|WP_001744646.1|	beta-lactam__class C beta-lactamase	beta-lactam	226	6.13131
gi|491130228|ref|WP_004988656.1|	beta-lactam__class C beta-lactamase	beta-lactam	226	6.13131
AAZ85968	beta-lactam__class C beta-lactamase	beta-lactam	226	6.13131
gi|1016499599|ref|WP_063086404.1|	beta-lactam__class C beta-lactamase	beta-lactam	226	6.13131
gi|487414406|ref|WP_001681940.1|	beta-lactam__class C beta-lactamase	beta-lactam	226	6.13131
gi|585316699|ref|WP_024198365.1|	beta-lactam__class C beta-lactamase	beta-lactam	226	6.13131
gi|917658810|ref|WP_052213337.1|	beta-lactam__class C beta-lactamase	beta-lactam	226	6.13131
gi|1016491603|ref|WP_063080527.1|	beta-lactam__class C beta-lactamase	beta-lactam	226	6.13131
YP_672241	beta-lactam__class C beta-lactamase	beta-lactam	226	6.13131
gi|766974895|ref|WP_044866836.1|	beta-lactam__class C beta-lactamase	beta-lactam	226	6.13131
gi|485924414|ref|WP_001491455.1|	beta-lactam__class C beta-lactamase	beta-lactam	226	6.13131
gi|308119378|gb|EFO56640.1|	beta-lactam__class C beta-lactamase	beta-lactam	226	6.13131
gi|1040476868|ref|WP_065102311.1|	beta-lactam__class C beta-lactamase	beta-lactam	226	6.13131
gi|913458661|ref|WP_050438069.1|	beta-lactam__class C beta-lactamase	beta-lactam	226	6.13131
Q03680	beta-lactam__class D beta-lactamase	beta-lactam	226	6.13131
AF357597.1.gene1.p01	beta-lactam__CMY-10	beta-lactam	226	6.13131
AF357599.1.gene1.p01	beta-lactam__CMY-11	beta-lactam	226	6.13131
AB194410.1.gene1.p01	beta-lactam__CMY-19	beta-lactam	226	6.13131
AB300358.1.gene1.p01	beta-lactam__CMY-26	beta-lactam	226	6.13131
AB061794.1.gene7.p01	beta-lactam__CMY-9	beta-lactam	226	6.13131
AY005110.1.gene1.p1	beta-lactam__CTX-M	beta-lactam	226	6.13131
gi|649725719|gb|AIC64382.1|	beta-lactam__CTX-M	beta-lactam	226	6.13131
ABY66120	beta-lactam__CTX-M-14	beta-lactam	226	6.13131
FJ214367.1.gene1.p1	beta-lactam__CTX-M-84	beta-lactam	226	6.13131
Y17896.1.gene1.p01	beta-lactam__FEZ-1	beta-lactam	226	6.13131
AF219127.1.gene1.p1	beta-lactam__IND-12	beta-lactam	226	6.13131
X04515.1.gene1.p1	beta-lactam__LEN-1	beta-lactam	226	6.13131
AY743416.1.gene1.p01	beta-lactam__LEN-16	beta-lactam	226	6.13131
ABQ23577	beta-lactam__LEN-17	beta-lactam	226	6.13131
AM850908.2.gene1.p01	beta-lactam__LEN-18	beta-lactam	226	6.13131
AY037780.1.gene1.p01	beta-lactam__LEN-2	beta-lactam	226	6.13131
AM850910.2.gene1.p01	beta-lactam__LEN-20	beta-lactam	226	6.13131
AM850911.2.gene1.p01	beta-lactam__LEN-21	beta-lactam	226	6.13131
AM850913.2.gene1.p01	beta-lactam__LEN-23	beta-lactam	226	6.13131
AY633109.1.gene1.p01	beta-lactam__LEN-5	beta-lactam	226	6.13131
EU408351.1.gene26.p01	beta-lactam__LRA-12	beta-lactam	226	6.13131
EU408354.1.gene5.p01	beta-lactam__LRA-17	beta-lactam	226	6.13131
EU408359.1.gene3.p01	beta-lactam__LRA-19	beta-lactam	226	6.13131
gi|532760550|gb|AGU01671.1|	beta-lactam__LRA-3	beta-lactam	226	6.13131
EU408348.1.gene1.p01	beta-lactam__LRA-3	beta-lactam	226	6.13131
EU408358.1.gene24.p01	beta-lactam__LRA-5	beta-lactam	226	6.13131
EU408350.1.gene12.p01	beta-lactam__LRA-9	beta-lactam	226	6.13131
CP000675.2.gene1723.p01	beta-lactam__mecI	beta-lactam	226	6.13131
gi|83284971|gb|ABC02083.1|	beta-lactam__metallo-beta-lactamase	beta-lactam	226	6.13131
gi|896523630|ref|WP_049427757.1|	beta-lactam__metallo-beta-lactamase	beta-lactam	226	6.13131
AJ272109.1.gene1.p01	beta-lactam__metallo-beta-lactamase	beta-lactam	226	6.13131
gi|896501912|ref|WP_049409560.1|	beta-lactam__metallo-beta-lactamase	beta-lactam	226	6.13131
gi|924501894|ref|WP_053509237.1|	beta-lactam__metallo-beta-lactamase	beta-lactam	226	6.13131
gi|896543445|ref|WP_049444987.1|	beta-lactam__metallo-beta-lactamase	beta-lactam	226	6.13131
gi|544778352|ref|WP_021202323.1|	beta-lactam__metallo-beta-lactamase	beta-lactam	226	6.13131
CAB63489	beta-lactam__metallo-beta-lactamase	beta-lactam	226	6.13131
gi|1003987659|ref|WP_061480328.1|	beta-lactam__metallo-beta-lactamase	beta-lactam	226	6.13131
gi|727707622|ref|WP_033831205.1|	beta-lactam__metallo-beta-lactamase	beta-lactam	226	6.13131
gi|1041000732|ref|WP_065198476.1|	beta-lactam__metallo-beta-lactamase	beta-lactam	226	6.13131
AAC21590	beta-lactam__metallo-beta-lactamase	beta-lactam	226	6.13131
gi|896537338|ref|WP_049439863.1|	beta-lactam__metallo-beta-lactamase	beta-lactam	226	6.13131
gi|896500689|ref|WP_049408740.1|	beta-lactam__metallo-beta-lactamase	beta-lactam	226	6.13131
gi|970317850|ref|WP_058685394.1|	beta-lactam__metallo-beta-lactamase	beta-lactam	226	6.13131
gi|950731935|ref|WP_057495631.1|	beta-lactam__metallo-beta-lactamase	beta-lactam	226	6.13131
ABO60993	beta-lactam__metallo-beta-lactamase	beta-lactam	226	6.13131
gi|930167668|ref|WP_054171847.1|	beta-lactam__metallo-beta-lactamase	beta-lactam	226	6.13131
YP_002028533	beta-lactam__metallo-beta-lactamase	beta-lactam	226	6.13131
gi|1040986998|ref|WP_065186493.1|	beta-lactam__metallo-beta-lactamase	beta-lactam	226	6.13131
gi|1047332002|ref|WP_065723394.1|	beta-lactam__metallo-beta-lactamase	beta-lactam	226	6.13131
gi|692318673|ref|WP_032129468.1|	beta-lactam__metallo-beta-lactamase	beta-lactam	226	6.13131
gi|896537036|ref|WP_049439561.1|	beta-lactam__metallo-beta-lactamase	beta-lactam	226	6.13131
gi|518167014|ref|WP_019337222.1|	beta-lactam__metallo-beta-lactamase	beta-lactam	226	6.13131
gi|401072276|gb|EJP80785.1|	beta-lactam__metallo-beta-lactamase	beta-lactam	226	6.13131
gi|896534788|ref|WP_049437465.1|	beta-lactam__metallo-beta-lactamase	beta-lactam	226	6.13131
ABO60998	beta-lactam__metallo-beta-lactamase	beta-lactam	226	6.13131
gi|924455634|ref|WP_053495159.1|	beta-lactam__metallo-beta-lactamase	beta-lactam	226	6.13131
gi|872690718|emb|CRQ22488.1|	beta-lactam__metallo-beta-lactamase	beta-lactam	226	6.13131
gi|759678870|ref|WP_043396102.1|	beta-lactam__metallo-beta-lactamase	beta-lactam	226	6.13131
gi|896572065|ref|WP_049467111.1|	beta-lactam__metallo-beta-lactamase	beta-lactam	226	6.13131
gi|753782858|ref|WP_041538501.1|	beta-lactam__metallo-beta-lactamase	beta-lactam	226	6.13131
ABO60996	beta-lactam__metallo-beta-lactamase	beta-lactam	226	6.13131
gi|490759025|ref|WP_004621313.1|	beta-lactam__metallo-beta-lactamase	beta-lactam	226	6.13131
gi|1017156858|gb|KZE44965.1|	beta-lactam__metallo-beta-lactamase	beta-lactam	226	6.13131
ACC95128	beta-lactam__metallo-beta-lactamase	beta-lactam	226	6.13131
ABO60991	beta-lactam__metallo-beta-lactamase	beta-lactam	226	6.13131
ABO61000	beta-lactam__metallo-beta-lactamase	beta-lactam	226	6.13131
gi|696389360|ref|WP_032962659.1|	beta-lactam__metallo-beta-lactamase	beta-lactam	226	6.13131
gi|923067667|ref|WP_053451316.1|	beta-lactam__metallo-beta-lactamase	beta-lactam	226	6.13131
gi|1040961125|ref|WP_065177719.1|	beta-lactam__metallo-beta-lactamase	beta-lactam	226	6.13131
gi|972325822|ref|WP_058982820.1|	beta-lactam__metallo-beta-lactamase	beta-lactam	226	6.13131
gi|950729313|ref|WP_057493391.1|	beta-lactam__metallo-beta-lactamase	beta-lactam	226	6.13131
gi|126149273|dbj|BAF47409.1|	beta-lactam__metallo-beta-lactamase	beta-lactam	226	6.13131
EU515248.1.gene1.p01	beta-lactam__MOX-3	beta-lactam	226	6.13131
FJ262599.1.gene1.p1	beta-lactam__MOX-4	beta-lactam	226	6.13131
GQ152602.1.gene1.p01	beta-lactam__MOX-7	beta-lactam	226	6.13131
AM051142.1.gene1.p01	beta-lactam__OKP-A	beta-lactam	226	6.13131
AM051143.1.gene1.p01	beta-lactam__OKP-A	beta-lactam	226	6.13131
AM051148.1.gene1.p01	beta-lactam__OKP-A	beta-lactam	226	6.13131
FJ534512.1.gene1.p01	beta-lactam__OKP-A	beta-lactam	226	6.13131
AM051145.1.gene1.p01	beta-lactam__OKP-A	beta-lactam	226	6.13131
AAZ79402	beta-lactam__OKP-B	beta-lactam	226	6.13131
AM051151.1.gene1.p01	beta-lactam__OKP-B	beta-lactam	226	6.13131
AM850920.1.gene1.p01	beta-lactam__OKP-B	beta-lactam	226	6.13131
gi|333020623|gb|EGK39883.1|	beta-lactam__OXA-1	beta-lactam	226	6.13131
gi|210060769|pdb|2RL3|B	beta-lactam__OXA-10	beta-lactam	226	6.13131
AY115475.1.gene2.p01	beta-lactam__OXA-10	beta-lactam	226	6.13131
JF268688.1.gene5.p01	beta-lactam__OXA-209	beta-lactam	226	6.13131
DQ522237.1.gene5.p01	beta-lactam__OXA-21	beta-lactam	226	6.13131
AF064820.3.gene2.p01	beta-lactam__OXA-22	beta-lactam	226	6.13131
AJ400619.1.gene1.p01	beta-lactam__OXA-29	beta-lactam	226	6.13131
AY162283.2.gene3.p01	beta-lactam__OXA-4	beta-lactam	226	6.13131
AY306130.1.gene1.p01	beta-lactam__OXA-50	beta-lactam	226	6.13131
gi|583596984|gb|EWE59955.1|	beta-lactam__OXA-9	beta-lactam	226	6.13131
EDJ91555	beta-lactam__PBP-1A	beta-lactam	226	6.13131
ZP_04466634	beta-lactam__PBP-1A	beta-lactam	226	6.13131
ZP_00156276	beta-lactam__PBP-1A	beta-lactam	226	6.13131
YP_248152	beta-lactam__PBP-1A	beta-lactam	226	6.13131
EDK10390	beta-lactam__PBP-1A	beta-lactam	226	6.13131
AAP46597	beta-lactam__penA	beta-lactam	226	6.13131
AAD43097	beta-lactam__PSE-1	beta-lactam	226	6.13131
BAE71359	beta-lactam__PSE-1	beta-lactam	226	6.13131
P67918	beta-lactam__ROB-1	beta-lactam	226	6.13131
AM176555.2.gene1.p01	beta-lactam__SHV	beta-lactam	226	6.13131
AM176550.2.gene1.p01	beta-lactam__SHV	beta-lactam	226	6.13131
AAA26087	beta-lactam__SHV-1	beta-lactam	226	6.13131
gi|583488670|gb|EWD52509.1|	beta-lactam__SHV-1	beta-lactam	226	6.13131
AJ920369.1.gene1.p01	beta-lactam__SHV-12	beta-lactam	226	6.13131
AAB37395	beta-lactam__SHV-5	beta-lactam	226	6.13131
gi|1031674839|gb|ANG33262.1|	beta-lactam__TEM-1	beta-lactam	226	6.13131
DQ072853.1.gene1.p01	beta-lactam__TEM-139	beta-lactam	226	6.13131
HQ317449.1.gene1.p1	beta-lactam__TEM-182	beta-lactam	226	6.13131
Y17583.1.gene1.p01	beta-lactam__TEM-22	beta-lactam	226	6.13131
FR717535.1.gene1.p01	beta-lactam__TEM-40	beta-lactam	226	6.13131
AJ250876.1.gene1.p01	beta-lactam__THIN-B	beta-lactam	226	6.13131
GQ149347.1.gene3.p1	bleomycin__bleomycin resistance protein	bleomycin	1	0.0271297
M80346.gene.p01	carbomycin__carA	carbomycin	1	0.0271297
M58472.1.gene1.p01	chloramphenicol__cat_chloramphenicol acetyltransferase	chloramphenicol	91	2.4688
JQ808129.1.gene4.p01	chloramphenicol__cat_chloramphenicol acetyltransferase	chloramphenicol	91	2.4688
K00544.gene.p01	chloramphenicol__cat_chloramphenicol acetyltransferase	chloramphenicol	91	2.4688
YP_002085096	chloramphenicol__cat_chloramphenicol acetyltransferase	chloramphenicol	91	2.4688
AB080798.1.gene5.p01	chloramphenicol__cat_chloramphenicol acetyltransferase	chloramphenicol	91	2.4688
U75299.gene.p01	chloramphenicol__cat_chloramphenicol acetyltransferase	chloramphenicol	91	2.4688
ZP_04417104	chloramphenicol__cat_chloramphenicol acetyltransferase	chloramphenicol	91	2.4688
CAW29378	chloramphenicol__cat_chloramphenicol acetyltransferase	chloramphenicol	91	2.4688
ZP_01950974	chloramphenicol__cat_chloramphenicol acetyltransferase	chloramphenicol	91	2.4688
AY238971.1.gene2.p01	chloramphenicol__cat_chloramphenicol acetyltransferase	chloramphenicol	91	2.4688
NC_010426.6155849.p01	chloramphenicol__cat_chloramphenicol acetyltransferase	chloramphenicol	91	2.4688
P20074	chloramphenicol__catA	chloramphenicol	91	2.4688
AY232670.1.gene3.p01	chloramphenicol__catB	chloramphenicol	91	2.4688
gi|499386493|ref|WP_011073960.1|	chloramphenicol__catB	chloramphenicol	91	2.4688
AY123251.gene2.p01	chloramphenicol__catB	chloramphenicol	91	2.4688
FJ460181.2.gene2.p01	chloramphenicol__catB	chloramphenicol	91	2.4688
AJ223604.1.gene5.p01	chloramphenicol__catB	chloramphenicol	91	2.4688
AF036933.1.gene1.p01	chloramphenicol__catB	chloramphenicol	91	2.4688
AF418284.1.gene3.p01	chloramphenicol__catB	chloramphenicol	91	2.4688
AY259086.1.gene4.p01	chloramphenicol__catB	chloramphenicol	91	2.4688
AJ009818.1.gene3.p01	chloramphenicol__catB	chloramphenicol	91	2.4688
AF047479.2.gene11.p01	chloramphenicol__catB	chloramphenicol	91	2.4688
CAP74085	chloramphenicol__catB	chloramphenicol	91	2.4688
ABC69169	chloramphenicol__catB	chloramphenicol	91	2.4688
ABD04054	chloramphenicol__catB	chloramphenicol	91	2.4688
ABF20240	chloramphenicol__catB	chloramphenicol	91	2.4688
AAS89471	chloramphenicol__catB	chloramphenicol	91	2.4688
ACA48664	chloramphenicol__catB	chloramphenicol	91	2.4688
ACD03314	chloramphenicol__catB	chloramphenicol	91	2.4688
CAJ31068	chloramphenicol__chloramphenicol and florfenicol exporter	chloramphenicol	91	2.4688
D37826.1.gene1.p01	chloramphenicol__chloramphenicol and florfenicol exporter	chloramphenicol	91	2.4688
CP001581.1.gene3143.p01	chloramphenicol__chloramphenicol and florfenicol resistance gene	chloramphenicol	91	2.4688
NP_044444	chloramphenicol__chloramphenicol exporter	chloramphenicol	91	2.4688
YP_232872	chloramphenicol__chloramphenicol exporter	chloramphenicol	91	2.4688
AF024666.2.gene33.p01	chloramphenicol__chloramphenicol exporter	chloramphenicol	91	2.4688
ACJ64205	chloramphenicol__chloramphenicol exporter	chloramphenicol	91	2.4688
NP_631702	chloramphenicol__chloramphenicol exporter	chloramphenicol	91	2.4688
AF034958.gene.p01	chloramphenicol__chloramphenicol exporter	chloramphenicol	91	2.4688
AM296481.1.gene2.p01	chloramphenicol__chloramphenicol exporter	chloramphenicol	91	2.4688
U09991.1.gene2.p01	chloramphenicol__chloramphenicol exporter	chloramphenicol	91	2.4688
CAI43343	chloramphenicol__chloramphenicol exporter	chloramphenicol	91	2.4688
CAL64024	chloramphenicol__chloramphenicol exporter	chloramphenicol	91	2.4688
CAI29522	chloramphenicol__chloramphenicol exporter	chloramphenicol	91	2.4688
gi|526667538|gb|AGR88940.1|	chloramphenicol__chloramphenicol exporter	chloramphenicol	91	2.4688
gi|526667488|gb|AGR88919.1|	chloramphenicol__chloramphenicol exporter	chloramphenicol	91	2.4688
gi|2708772|gb|AAB96371.1|	chloramphenicol__chloramphenicol exporter	chloramphenicol	91	2.4688
AF313472.2.gene8.p01	chloramphenicol__cmlA	chloramphenicol	91	2.4688
gi|487586482|ref|WP_001724981.1|	chloramphenicol__cmlA	chloramphenicol	91	2.4688
YP_001338812	chloramphenicol__cmlA	chloramphenicol	91	2.4688
AY115475.1.gene4.p01	chloramphenicol__cmlA	chloramphenicol	91	2.4688
AF458080.1.gene3.p01	chloramphenicol__cmlA	chloramphenicol	91	2.4688
ACC95408	chloramphenicol__cmlA	chloramphenicol	91	2.4688
AF156486.gene.p01	chloramphenicol__cmlA	chloramphenicol	91	2.4688
JQ1201	chloramphenicol__cmlA	chloramphenicol	91	2.4688
AJ487033.2.gene3.p01	chloramphenicol__cmlA	chloramphenicol	91	2.4688
ABK51578	chloramphenicol__cmlA	chloramphenicol	91	2.4688
AF015087.1.gene1.p01	chloramphenicol__cmrA	chloramphenicol	91	2.4688
gi|446136270|ref|WP_000214125.1|	chloramphenicol__floR	chloramphenicol	91	2.4688
gi|730661043|ref|WP_034065992.1|	chloramphenicol__floR	chloramphenicol	91	2.4688
gi|1028086745|ref|WP_063845118.1|	chloramphenicol__floR	chloramphenicol	91	2.4688
gi|916179128|ref|WP_050963390.1|	chloramphenicol__floR	chloramphenicol	91	2.4688
AF231986.2.gene2.p01	chloramphenicol__floR	chloramphenicol	91	2.4688
gi|742921897|ref|WP_039023559.1|	chloramphenicol__floR	chloramphenicol	91	2.4688
AJ251806.1.gene1.p01	chloramphenicol__floR	chloramphenicol	91	2.4688
gi|695688999|ref|WP_032634100.1|	chloramphenicol__floR	chloramphenicol	91	2.4688
AF261825.2.gene36.p01	chloramphenicol__floR	chloramphenicol	91	2.4688
AF332662.1.gene1.p01	chloramphenicol__floR	chloramphenicol	91	2.4688
AJ518835.1.gene6.p01	chloramphenicol__floR	chloramphenicol	91	2.4688
gi|499772320|ref|WP_011453054.1|	chloramphenicol__floR	chloramphenicol	91	2.4688
YP_002894387	chloramphenicol__floR	chloramphenicol	91	2.4688
gi|955473245|ref|WP_058100717.1|	chloramphenicol__floR	chloramphenicol	91	2.4688
gi|1028086691|ref|WP_063845065.1|	chloramphenicol__floR	chloramphenicol	91	2.4688
gi|916019027|ref|WP_050949501.1|	chloramphenicol__floR	chloramphenicol	91	2.4688
gi|504199699|ref|WP_014386801.1|	chloramphenicol__floR	chloramphenicol	91	2.4688
gi|735677397|ref|WP_034167813.1|	chloramphenicol__floR	chloramphenicol	91	2.4688
gi|742671409|ref|WP_038977101.1|	chloramphenicol__floR	chloramphenicol	91	2.4688
gi|665823882|gb|AIF79467.1|	chloramphenicol__floR	chloramphenicol	91	2.4688
AF252855.1.gene1.p01	chloramphenicol__floR	chloramphenicol	91	2.4688
AY034138.1.gene10.p01	chloramphenicol__floR	chloramphenicol	91	2.4688
gi|742914364|ref|WP_039022044.1|	chloramphenicol__floR	chloramphenicol	91	2.4688
gi|1028086699|ref|WP_063845073.1|	chloramphenicol__floR	chloramphenicol	91	2.4688
gi|756413181|ref|WP_042632564.1|	chloramphenicol__floR	chloramphenicol	91	2.4688
gi|823643988|ref|WP_047089003.1|	chloramphenicol__floR	chloramphenicol	91	2.4688
gi|912606789|ref|WP_050194976.1|	chloramphenicol__floR	chloramphenicol	91	2.4688
gi|1015946103|ref|WP_062896568.1|	chloramphenicol__floR	chloramphenicol	91	2.4688
AM296480.1.gene1.p01	chloramphenicol__floR	chloramphenicol	91	2.4688
gi|505244440|ref|WP_015431542.1|	chloramphenicol__floR	chloramphenicol	91	2.4688
gi|915984930|ref|WP_050946607.1|	chloramphenicol__floR	chloramphenicol	91	2.4688
gi|501556594|ref|WP_012561099.1|	chloramphenicol__floR	chloramphenicol	91	2.4688
ACI02892	chloramphenicol__floR	chloramphenicol	91	2.4688
gi|504091830|ref|WP_014325824.1|	chloramphenicol__floR	chloramphenicol	91	2.4688
gi|493171500|ref|WP_006174178.1|	fosfomycin__fosA	fosfomycin	64	1.7363
gi|779844868|ref|WP_045345962.1|	fosfomycin__fosA	fosfomycin	64	1.7363
gi|1005274230|ref|WP_061570074.1|	fosfomycin__fosB	fosfomycin	64	1.7363
gi|738203255|ref|WP_036159178.1|	fosfomycin__fosB	fosfomycin	64	1.7363
gi|738121771|ref|WP_036079808.1|	fosfomycin__fosB	fosfomycin	64	1.7363
gi|902794001|ref|WP_049663180.1|	fosfomycin__fosB	fosfomycin	64	1.7363
gi|679859930|gb|KFX31740.1|	fosfomycin__fosB	fosfomycin	64	1.7363
Q8CXK5	fosfomycin__fosB	fosfomycin	64	1.7363
gi|982923487|ref|WP_060398708.1|	fosfomycin__fosB	fosfomycin	64	1.7363
gi|1006530040|ref|WP_061786473.1|	fosfomycin__fosB	fosfomycin	64	1.7363
gi|926255636|ref|WP_053593902.1|	fosfomycin__fosB	fosfomycin	64	1.7363
BAC12781	fosfomycin__fosB	fosfomycin	64	1.7363
gi|1020140806|ref|WP_063263888.1|	fosfomycin__fosB	fosfomycin	64	1.7363
gi|937110819|ref|WP_054549647.1|	fosfomycin__fosB	fosfomycin	64	1.7363
gi|917378394|ref|WP_051985106.1|	fosfomycin__fosB	fosfomycin	64	1.7363
gi|938174260|ref|WP_054609514.1|	fosfomycin__fosB	fosfomycin	64	1.7363
gi|763295251|ref|WP_044155736.1|	fosfomycin__fosB	fosfomycin	64	1.7363
YP_302016	fosfomycin__fosB	fosfomycin	64	1.7363
gi|653161779|ref|WP_027410707.1|	fosfomycin__fosB	fosfomycin	64	1.7363
gi|488098115|ref|WP_002169512.1|	fosfomycin__fosB	fosfomycin	64	1.7363
YP_001126889	fosfomycin__fosB	fosfomycin	64	1.7363
gi|738171806|ref|WP_036128605.1|	fosfomycin__fosB	fosfomycin	64	1.7363
gi|670458671|ref|WP_031407470.1|	fosfomycin__fosB	fosfomycin	64	1.7363
gi|490352055|ref|WP_004231828.1|	fosfomycin__fosB	fosfomycin	64	1.7363
ZP_01722744	fosfomycin__fosB	fosfomycin	64	1.7363
gi|979840654|ref|WP_059350317.1|	fosfomycin__fosB	fosfomycin	64	1.7363
gi|489313815|ref|WP_003221202.1|	fosfomycin__fosB	fosfomycin	64	1.7363
gi|1000964927|ref|WP_061184277.1|	fosfomycin__fosB	fosfomycin	64	1.7363
gi|670467852|ref|WP_031416589.1|	fosfomycin__fosB	fosfomycin	64	1.7363
ZP_04314903	fosfomycin__fosB	fosfomycin	64	1.7363
gi|489420558|ref|WP_003326305.1|	fosfomycin__fosB	fosfomycin	64	1.7363
ZP_03041010	fosfomycin__fosB	fosfomycin	64	1.7363
gi|979843370|ref|WP_059352973.1|	fosfomycin__fosB	fosfomycin	64	1.7363
Q9KBZ6	fosfomycin__fosB	fosfomycin	64	1.7363
gi|315276252|gb|EFU39596.1|	fosfomycin__fosB	fosfomycin	64	1.7363
gi|640689318|ref|WP_025113664.1|	fosfomycin__fosB	fosfomycin	64	1.7363
gi|906974509|ref|WP_049742677.1|	fosfomycin__fosB	fosfomycin	64	1.7363
gi|799135521|ref|WP_045925315.1|	fosfomycin__fosB	fosfomycin	64	1.7363
gi|975873835|ref|WP_059282224.1|	fosfomycin__fosB	fosfomycin	64	1.7363
gi|504292835|ref|WP_014479937.1|	fosfomycin__fosB	fosfomycin	64	1.7363
gi|738164208|ref|WP_036121297.1|	fosfomycin__fosB	fosfomycin	64	1.7363
gi|924345497|ref|WP_053481854.1|	fosfomycin__fosB	fosfomycin	64	1.7363
ZP_04200496	fosfomycin__fosB	fosfomycin	64	1.7363
gi|1000987514|ref|WP_061186397.1|	fosfomycin__fosB	fosfomycin	64	1.7363
gi|446861733|ref|WP_000938989.1|	fosfomycin__fosB	fosfomycin	64	1.7363
YP_001700011	fosfomycin__fosB	fosfomycin	64	1.7363
gi|738192001|ref|WP_036147995.1|	fosfomycin__fosB	fosfomycin	64	1.7363
gi|507057247|ref|WP_016128161.1|	fosfomycin__fosB	fosfomycin	64	1.7363
gi|1039475533|ref|WP_064814054.1|	fosfomycin__fosB	fosfomycin	64	1.7363
gi|745780332|ref|WP_039074064.1|	fosfomycin__fosB	fosfomycin	64	1.7363
O31817	fosfomycin__fosB	fosfomycin	64	1.7363
gi|738268837|ref|WP_036223540.1|	fosfomycin__fosB	fosfomycin	64	1.7363
gi|975901776|ref|WP_059291743.1|	fosfomycin__fosB	fosfomycin	64	1.7363
gi|695811934|ref|WP_032725818.1|	fosfomycin__fosB	fosfomycin	64	1.7363
ZP_03227726	fosfomycin__fosB	fosfomycin	64	1.7363
gi|644173554|ref|WP_025284546.1|	fosfomycin__fosB	fosfomycin	64	1.7363
gi|488442630|ref|WP_002512015.1|	fosfomycin__fosB	fosfomycin	64	1.7363
P60865	fosfomycin__fosB	fosfomycin	64	1.7363
gi|745778919|ref|WP_039072690.1|	fosfomycin__fosB	fosfomycin	64	1.7363
gi|228847220|gb|EEM92187.1|	fosfomycin__fosB	fosfomycin	64	1.7363
gi|504413809|ref|WP_014600911.1|	fosfomycin__fosX	fosfomycin	64	1.7363
gi|746109740|ref|WP_039175606.1|	fosfomycin__fosX	fosfomycin	64	1.7363
gi|505267755|ref|WP_015454857.1|	fosfomycin__fosX	fosfomycin	64	1.7363
gi|728811779|ref|WP_033919166.1|	fosfomycin__fosX	fosfomycin	64	1.7363
YP_001401993	fosmidomycin__rosA	fosmidomycin	27	0.732501
ZP_04623896	fosmidomycin__rosA	fosmidomycin	27	0.732501
YP_001477378	fosmidomycin__rosA	fosmidomycin	27	0.732501
ZP_04621517	fosmidomycin__rosA	fosmidomycin	27	0.732501
AAC60781	fosmidomycin__rosA	fosmidomycin	27	0.732501
ZP_04612558	fosmidomycin__rosA	fosmidomycin	27	0.732501
ZP_04631862	fosmidomycin__rosA	fosmidomycin	27	0.732501
YP_001605796	fosmidomycin__rosA	fosmidomycin	27	0.732501
ZP_04638972	fosmidomycin__rosA	fosmidomycin	27	0.732501
ZP_04612557	fosmidomycin__rosB	fosmidomycin	27	0.732501
gi|896190680|ref|WP_049199932.1|	fosmidomycin__rosB	fosmidomycin	27	0.732501
gi|544012122|gb|ERK10884.1|	fosmidomycin__rosB	fosmidomycin	27	0.732501
AAC60780	fosmidomycin__rosB	fosmidomycin	27	0.732501
gi|1001786599|ref|WP_061324791.1|	fosmidomycin__rosB	fosmidomycin	27	0.732501
YP_001401994	fosmidomycin__rosB	fosmidomycin	27	0.732501
gi|318604694|emb|CBY26192.1|	fosmidomycin__rosB	fosmidomycin	27	0.732501
ZP_04630103	fosmidomycin__rosB	fosmidomycin	27	0.732501
ZP_04638974	fosmidomycin__rosB	fosmidomycin	27	0.732501
ZP_04615639	fosmidomycin__rosB	fosmidomycin	27	0.732501
YP_001605795	fosmidomycin__rosB	fosmidomycin	27	0.732501
ZP_04635128	fosmidomycin__rosB	fosmidomycin	27	0.732501
gi|740410309|ref|WP_038243756.1|	fosmidomycin__rosB	fosmidomycin	27	0.732501
YP_001477377	fosmidomycin__rosB	fosmidomycin	27	0.732501
ZP_04631861	fosmidomycin__rosB	fosmidomycin	27	0.732501
AAS61092	fosmidomycin__rosB	fosmidomycin	27	0.732501
YP_001007250	fosmidomycin__rosB	fosmidomycin	27	0.732501
ZP_04623897	fosmidomycin__rosB	fosmidomycin	27	0.732501
CAA90431	fusidic-acid__fusH	fusidic-acid	1	0.0271297
ZP_02902942	kasugamycin__kasugamycin resistance protein ksgA	kasugamycin	17	0.461205
A7ZW03	kasugamycin__kasugamycin resistance protein ksgA	kasugamycin	17	0.461205
YP_002396141	kasugamycin__kasugamycin resistance protein ksgA	kasugamycin	17	0.461205
B7LVU5	kasugamycin__kasugamycin resistance protein ksgA	kasugamycin	17	0.461205
YP_001571902	kasugamycin__kasugamycin resistance protein ksgA	kasugamycin	17	0.461205
YP_001439344	kasugamycin__kasugamycin resistance protein ksgA	kasugamycin	17	0.461205
YP_001476958	kasugamycin__kasugamycin resistance protein ksgA	kasugamycin	17	0.461205
ZP_03030905	kasugamycin__kasugamycin resistance protein ksgA	kasugamycin	17	0.461205
YP_002401190	kasugamycin__kasugamycin resistance protein ksgA	kasugamycin	17	0.461205
Q7N8V7	kasugamycin__kasugamycin resistance protein ksgA	kasugamycin	17	0.461205
B7N7S6	kasugamycin__kasugamycin resistance protein ksgA	kasugamycin	17	0.461205
YP_001461223	kasugamycin__kasugamycin resistance protein ksgA	kasugamycin	17	0.461205
YP_001878864	kasugamycin__kasugamycin resistance protein ksgA	kasugamycin	17	0.461205
YP_002039320	kasugamycin__kasugamycin resistance protein ksgA	kasugamycin	17	0.461205
YP_002847275	kasugamycin__kasugamycin resistance protein ksgA	kasugamycin	17	0.461205
A7FMC1	kasugamycin__kasugamycin resistance protein ksgA	kasugamycin	17	0.461205
YP_401803	kasugamycin__kasugamycin resistance protein ksgA	kasugamycin	17	0.461205
AF079138.1.orf0.gene.p01	macrolide-lincosamide-streptogramin__erm(31)	macrolide-lincosamide-streptogramin	520	14.1074
AJ313523.1.orf0.gene.p01	macrolide-lincosamide-streptogramin__erm(33)	macrolide-lincosamide-streptogramin	520	14.1074
AY234334.1.orf0.gene.p01	macrolide-lincosamide-streptogramin__erm(34)	macrolide-lincosamide-streptogramin	520	14.1074
AF319779.2.orf0.gene.p01	macrolide-lincosamide-streptogramin__erm(35)	macrolide-lincosamide-streptogramin	520	14.1074
AF462611.1.orf0.gene.p01	macrolide-lincosamide-streptogramin__erm(36)	macrolide-lincosamide-streptogramin	520	14.1074
DQ144639.1.orf1.gene.p01	macrolide-lincosamide-streptogramin__erm(38)	macrolide-lincosamide-streptogramin	520	14.1074
AY154657.2.orf0.gene.p01	macrolide-lincosamide-streptogramin__erm(38)	macrolide-lincosamide-streptogramin	520	14.1074
gi|500047079|ref|WP_011727797.1|	macrolide-lincosamide-streptogramin__erm(38)	macrolide-lincosamide-streptogramin	520	14.1074
AY487229.1.gene4.p01	macrolide-lincosamide-streptogramin__erm(39)	macrolide-lincosamide-streptogramin	520	14.1074
gi|870711715|gb|AKP16679.1|	macrolide-lincosamide-streptogramin__erm(41)	macrolide-lincosamide-streptogramin	520	14.1074
AF002716.gene.p01	macrolide-lincosamide-streptogramin__erm(TR)	macrolide-lincosamide-streptogramin	520	14.1074
P45438	macrolide-lincosamide-streptogramin__ermA	macrolide-lincosamide-streptogramin	520	14.1074
gi|519428888|ref|WP_020277967.1|	macrolide-lincosamide-streptogramin__ermA	macrolide-lincosamide-streptogramin	520	14.1074
BAC53825	macrolide-lincosamide-streptogramin__ermA	macrolide-lincosamide-streptogramin	520	14.1074
M29832.gene.p01	macrolide-lincosamide-streptogramin__ermA	macrolide-lincosamide-streptogramin	520	14.1074
P0A0H1	macrolide-lincosamide-streptogramin__ermA	macrolide-lincosamide-streptogramin	520	14.1074
L22689.1.gene1.p01	macrolide-lincosamide-streptogramin__ermA	macrolide-lincosamide-streptogramin	520	14.1074
gi|446961536|ref|WP_001038792.1|	macrolide-lincosamide-streptogramin__ermB	macrolide-lincosamide-streptogramin	520	14.1074
gi|446961539|ref|WP_001038795.1|	macrolide-lincosamide-streptogramin__ermB	macrolide-lincosamide-streptogramin	520	14.1074
YP_001836040	macrolide-lincosamide-streptogramin__ermB	macrolide-lincosamide-streptogramin	520	14.1074
AF242872.1.gene2.p01	macrolide-lincosamide-streptogramin__ermB	macrolide-lincosamide-streptogramin	520	14.1074
gi|695273519|ref|WP_032495453.1|	macrolide-lincosamide-streptogramin__ermB	macrolide-lincosamide-streptogramin	520	14.1074
gi|544872824|ref|WP_021286044.1|	macrolide-lincosamide-streptogramin__ermC	macrolide-lincosamide-streptogramin	520	14.1074
CAA70208	macrolide-lincosamide-streptogramin__ermC	macrolide-lincosamide-streptogramin	520	14.1074
gi|503891942|ref|WP_014125936.1|	macrolide-lincosamide-streptogramin__ermC	macrolide-lincosamide-streptogramin	520	14.1074
ACL81266	macrolide-lincosamide-streptogramin__ermC	macrolide-lincosamide-streptogramin	520	14.1074
gi|700659240|gb|AIU96746.1|	macrolide-lincosamide-streptogramin__ermC	macrolide-lincosamide-streptogramin	520	14.1074
CAJ43792	macrolide-lincosamide-streptogramin__ermC	macrolide-lincosamide-streptogramin	520	14.1074
NP_040462	macrolide-lincosamide-streptogramin__ermC	macrolide-lincosamide-streptogramin	520	14.1074
P13978	macrolide-lincosamide-streptogramin__ermC	macrolide-lincosamide-streptogramin	520	14.1074
AAC33146	macrolide-lincosamide-streptogramin__ermC	macrolide-lincosamide-streptogramin	520	14.1074
AAB51440	macrolide-lincosamide-streptogramin__ermE	macrolide-lincosamide-streptogramin	520	14.1074
gi|7715978|gb|AAF68230.1|AF203972_3	macrolide-lincosamide-streptogramin__ermF	macrolide-lincosamide-streptogramin	520	14.1074
ZP_04055482	macrolide-lincosamide-streptogramin__ermF	macrolide-lincosamide-streptogramin	520	14.1074
M14730.gene.p01	macrolide-lincosamide-streptogramin__ermF	macrolide-lincosamide-streptogramin	520	14.1074
ZP_04543635	macrolide-lincosamide-streptogramin__ermF	macrolide-lincosamide-streptogramin	520	14.1074
BAD86539	macrolide-lincosamide-streptogramin__ermG	macrolide-lincosamide-streptogramin	520	14.1074
M15332.gene.p01	macrolide-lincosamide-streptogramin__ermG	macrolide-lincosamide-streptogramin	520	14.1074
CAD89787	macrolide-lincosamide-streptogramin__ermG	macrolide-lincosamide-streptogramin	520	14.1074
AAC37034	macrolide-lincosamide-streptogramin__ermG	macrolide-lincosamide-streptogramin	520	14.1074
1815179A	macrolide-lincosamide-streptogramin__ermO	macrolide-lincosamide-streptogramin	520	14.1074
AJ223970.1.gene1.p01	macrolide-lincosamide-streptogramin__ermO	macrolide-lincosamide-streptogramin	520	14.1074
AAX84025	macrolide-lincosamide-streptogramin__ermT	macrolide-lincosamide-streptogramin	520	14.1074
NP_862543	macrolide-lincosamide-streptogramin__ermT	macrolide-lincosamide-streptogramin	520	14.1074
M64090.gene.p01	macrolide-lincosamide-streptogramin__ermT	macrolide-lincosamide-streptogramin	520	14.1074
ZP_03917649	macrolide-lincosamide-streptogramin__ermX	macrolide-lincosamide-streptogramin	520	14.1074
CAO72212	macrolide-lincosamide-streptogramin__ermX	macrolide-lincosamide-streptogramin	520	14.1074
gi|695257004|ref|WP_032488331.1|	macrolide-lincosamide-streptogramin__ermX	macrolide-lincosamide-streptogramin	520	14.1074
M36726.gene.p01	macrolide-lincosamide-streptogramin__ermX	macrolide-lincosamide-streptogramin	520	14.1074
ABG26481	macrolide-lincosamide-streptogramin__ermX	macrolide-lincosamide-streptogramin	520	14.1074
gi|1028086520|ref|WP_063844894.1|	macrolide-lincosamide-streptogramin__ermX	macrolide-lincosamide-streptogramin	520	14.1074
NP_940746	macrolide-lincosamide-streptogramin__ermX	macrolide-lincosamide-streptogramin	520	14.1074
gi|705414424|ref|WP_033502017.1|	macrolide-lincosamide-streptogramin__ermX	macrolide-lincosamide-streptogramin	520	14.1074
gi|188593342|emb|CAO72206.1|	macrolide-lincosamide-streptogramin__ermX	macrolide-lincosamide-streptogramin	520	14.1074
ZP_03589930	macrolide-lincosamide-streptogramin__lmrB	macrolide-lincosamide-streptogramin	520	14.1074
gi|503878543|ref|WP_014112537.1|	macrolide-lincosamide-streptogramin__lmrB	macrolide-lincosamide-streptogramin	520	14.1074
gi|542004148|gb|ERH50104.1|	macrolide-lincosamide-streptogramin__lmrB	macrolide-lincosamide-streptogramin	520	14.1074
gi|371566923|emb|CCF03773.1|	macrolide-lincosamide-streptogramin__lmrB	macrolide-lincosamide-streptogramin	520	14.1074
ABX00620	macrolide-lincosamide-streptogramin__lmrB	macrolide-lincosamide-streptogramin	520	14.1074
O35018	macrolide-lincosamide-streptogramin__lmrB	macrolide-lincosamide-streptogramin	520	14.1074
gi|494883168|ref|WP_007609218.1|	macrolide-lincosamide-streptogramin__lmrB	macrolide-lincosamide-streptogramin	520	14.1074
gi|1036324608|gb|OAZ67878.1|	macrolide-lincosamide-streptogramin__lmrB	macrolide-lincosamide-streptogramin	520	14.1074
CAL44990	macrolide-lincosamide-streptogramin__lnuA	macrolide-lincosamide-streptogramin	520	14.1074
YP_473355	macrolide-lincosamide-streptogramin__lnuA	macrolide-lincosamide-streptogramin	520	14.1074
YP_758631	macrolide-lincosamide-streptogramin__lnuA	macrolide-lincosamide-streptogramin	520	14.1074
CAL44999	macrolide-lincosamide-streptogramin__lnuA	macrolide-lincosamide-streptogramin	520	14.1074
AF110130.1.orf0.gene.p01	macrolide-lincosamide-streptogramin__lnuB	macrolide-lincosamide-streptogramin	520	14.1074
AAL05554	macrolide-lincosamide-streptogramin__lnuB	macrolide-lincosamide-streptogramin	520	14.1074
AJ579365.gene.p01	macrolide-lincosamide-streptogramin__lsa	macrolide-lincosamide-streptogramin	520	14.1074
gi|937111451|ref|WP_054550161.1|	macrolide-lincosamide-streptogramin__lsa	macrolide-lincosamide-streptogramin	520	14.1074
gi|738121094|ref|WP_036079133.1|	macrolide-lincosamide-streptogramin__lsa	macrolide-lincosamide-streptogramin	520	14.1074
gi|950193886|ref|WP_057240777.1|	macrolide-lincosamide-streptogramin__lsa	macrolide-lincosamide-streptogramin	520	14.1074
gi|1032346815|ref|WP_064200323.1|	macrolide-lincosamide-streptogramin__lsa	macrolide-lincosamide-streptogramin	520	14.1074
gi|944535691|ref|WP_055747198.1|	macrolide-lincosamide-streptogramin__lsa	macrolide-lincosamide-streptogramin	520	14.1074
gi|445983949|ref|WP_000061804.1|	macrolide-lincosamide-streptogramin__lsa	macrolide-lincosamide-streptogramin	520	14.1074
gi|860350489|ref|WP_048392759.1|	macrolide-lincosamide-streptogramin__lsa	macrolide-lincosamide-streptogramin	520	14.1074
gi|445983921|ref|WP_000061776.1|	macrolide-lincosamide-streptogramin__lsa	macrolide-lincosamide-streptogramin	520	14.1074
gi|924348018|ref|WP_053483923.1|	macrolide-lincosamide-streptogramin__lsa	macrolide-lincosamide-streptogramin	520	14.1074
gi|738205817|ref|WP_036161732.1|	macrolide-lincosamide-streptogramin__lsa	macrolide-lincosamide-streptogramin	520	14.1074
gi|1028847734|ref|WP_064016697.1|	macrolide-lincosamide-streptogramin__lsa	macrolide-lincosamide-streptogramin	520	14.1074
gi|517204321|ref|WP_018393139.1|	macrolide-lincosamide-streptogramin__lsa	macrolide-lincosamide-streptogramin	520	14.1074
gi|550167391|ref|WP_022586684.1|	macrolide-lincosamide-streptogramin__lsa	macrolide-lincosamide-streptogramin	520	14.1074
gi|983301550|ref|WP_060487860.1|	macrolide-lincosamide-streptogramin__lsa	macrolide-lincosamide-streptogramin	520	14.1074
gi|506326044|ref|WP_015845803.1|	macrolide-lincosamide-streptogramin__lsa	macrolide-lincosamide-streptogramin	520	14.1074
gi|494215524|ref|WP_007131565.1|	macrolide-lincosamide-streptogramin__lsa	macrolide-lincosamide-streptogramin	520	14.1074
gi|1033309939|gb|OAS18676.1|	macrolide-lincosamide-streptogramin__lsa	macrolide-lincosamide-streptogramin	520	14.1074
gi|490350160|ref|WP_004229933.1|	macrolide-lincosamide-streptogramin__lsa	macrolide-lincosamide-streptogramin	520	14.1074
gi|496784101|ref|WP_009371362.1|	macrolide-lincosamide-streptogramin__lsa	macrolide-lincosamide-streptogramin	520	14.1074
gi|445983951|ref|WP_000061806.1|	macrolide-lincosamide-streptogramin__lsa	macrolide-lincosamide-streptogramin	520	14.1074
gi|655143626|ref|WP_028590425.1|	macrolide-lincosamide-streptogramin__lsa	macrolide-lincosamide-streptogramin	520	14.1074
gi|817536927|ref|WP_046586836.1|	macrolide-lincosamide-streptogramin__lsa	macrolide-lincosamide-streptogramin	520	14.1074
gi|922777287|ref|WP_053374995.1|	macrolide-lincosamide-streptogramin__lsa	macrolide-lincosamide-streptogramin	520	14.1074
gi|1043542993|ref|WP_065386235.1|	macrolide-lincosamide-streptogramin__lsa	macrolide-lincosamide-streptogramin	520	14.1074
gi|488349878|ref|WP_002419263.1|	macrolide-lincosamide-streptogramin__lsa	macrolide-lincosamide-streptogramin	520	14.1074
gi|950274036|ref|WP_057309929.1|	macrolide-lincosamide-streptogramin__lsa	macrolide-lincosamide-streptogramin	520	14.1074
gi|495453058|ref|WP_008177752.1|	macrolide-lincosamide-streptogramin__lsa	macrolide-lincosamide-streptogramin	520	14.1074
gi|499132967|ref|WP_010860999.1|	macrolide-lincosamide-streptogramin__lsa	macrolide-lincosamide-streptogramin	520	14.1074
gi|738272573|ref|WP_036227195.1|	macrolide-lincosamide-streptogramin__lsa	macrolide-lincosamide-streptogramin	520	14.1074
gi|488103652|ref|WP_002175049.1|	macrolide-lincosamide-streptogramin__lsa	macrolide-lincosamide-streptogramin	520	14.1074
gi|951389844|ref|WP_057765492.1|	macrolide-lincosamide-streptogramin__lsa	macrolide-lincosamide-streptogramin	520	14.1074
gi|737454728|ref|WP_035434889.1|	macrolide-lincosamide-streptogramin__lsa	macrolide-lincosamide-streptogramin	520	14.1074
gi|445983923|ref|WP_000061778.1|	macrolide-lincosamide-streptogramin__lsa	macrolide-lincosamide-streptogramin	520	14.1074
gi|445983920|ref|WP_000061775.1|	macrolide-lincosamide-streptogramin__lsa	macrolide-lincosamide-streptogramin	520	14.1074
gi|657210059|ref|WP_029324453.1|	macrolide-lincosamide-streptogramin__lsa	macrolide-lincosamide-streptogramin	520	14.1074
gi|489430186|ref|WP_003335783.1|	macrolide-lincosamide-streptogramin__lsa	macrolide-lincosamide-streptogramin	520	14.1074
EU408349.1.gene24.p01	macrolide-lincosamide-streptogramin__macA	macrolide-lincosamide-streptogramin	520	14.1074
NC_008702.1.4609191.p01	macrolide-lincosamide-streptogramin__macA	macrolide-lincosamide-streptogramin	520	14.1074
gi|753914761|ref|WP_041642270.1|	macrolide-lincosamide-streptogramin__macA	macrolide-lincosamide-streptogramin	520	14.1074
gi|487381789|ref|WP_001654151.1|	macrolide-lincosamide-streptogramin__macA	macrolide-lincosamide-streptogramin	520	14.1074
gi|446669093|ref|WP_000746439.1|	macrolide-lincosamide-streptogramin__macA	macrolide-lincosamide-streptogramin	520	14.1074
gi|823640330|ref|WP_047086302.1|	macrolide-lincosamide-streptogramin__macA	macrolide-lincosamide-streptogramin	520	14.1074
gi|487383142|ref|WP_001655331.1|	macrolide-lincosamide-streptogramin__macA	macrolide-lincosamide-streptogramin	520	14.1074
gi|446669094|ref|WP_000746440.1|	macrolide-lincosamide-streptogramin__macA	macrolide-lincosamide-streptogramin	520	14.1074
gi|446669109|ref|WP_000746455.1|	macrolide-lincosamide-streptogramin__macA	macrolide-lincosamide-streptogramin	520	14.1074
gi|485860031|ref|WP_001459623.1|	macrolide-lincosamide-streptogramin__macA	macrolide-lincosamide-streptogramin	520	14.1074
gi|446669128|ref|WP_000746474.1|	macrolide-lincosamide-streptogramin__macA	macrolide-lincosamide-streptogramin	520	14.1074
gi|496060712|ref|WP_008785219.1|	macrolide-lincosamide-streptogramin__macA	macrolide-lincosamide-streptogramin	520	14.1074
gi|763072582|ref|WP_043954064.1|	macrolide-lincosamide-streptogramin__macA	macrolide-lincosamide-streptogramin	520	14.1074
gi|26107304|gb|AAN79487.1|AE016758_91	macrolide-lincosamide-streptogramin__macA	macrolide-lincosamide-streptogramin	520	14.1074
gi|485756536|ref|WP_001382086.1|	macrolide-lincosamide-streptogramin__macA	macrolide-lincosamide-streptogramin	520	14.1074
gi|486390050|ref|WP_001602088.1|	macrolide-lincosamide-streptogramin__macA	macrolide-lincosamide-streptogramin	520	14.1074
gi|485891232|ref|WP_001483437.1|	macrolide-lincosamide-streptogramin__macA	macrolide-lincosamide-streptogramin	520	14.1074
gi|766602958|ref|WP_044782102.1|	macrolide-lincosamide-streptogramin__macA	macrolide-lincosamide-streptogramin	520	14.1074
gi|647302067|ref|WP_025745144.1|	macrolide-lincosamide-streptogramin__macA	macrolide-lincosamide-streptogramin	520	14.1074
gi|693054423|ref|WP_032222656.1|	macrolide-lincosamide-streptogramin__macA	macrolide-lincosamide-streptogramin	520	14.1074
gi|835659055|ref|WP_047603455.1|	macrolide-lincosamide-streptogramin__macA	macrolide-lincosamide-streptogramin	520	14.1074
gi|928822029|ref|WP_053882764.1|	macrolide-lincosamide-streptogramin__macA	macrolide-lincosamide-streptogramin	520	14.1074
gi|1028099935|ref|WP_063856172.1|	macrolide-lincosamide-streptogramin__macA	macrolide-lincosamide-streptogramin	520	14.1074
gi|489930968|ref|WP_003834288.1|	macrolide-lincosamide-streptogramin__macA	macrolide-lincosamide-streptogramin	520	14.1074
gi|485890119|ref|WP_001482666.1|	macrolide-lincosamide-streptogramin__macA	macrolide-lincosamide-streptogramin	520	14.1074
gi|485947286|ref|WP_001495038.1|	macrolide-lincosamide-streptogramin__macA	macrolide-lincosamide-streptogramin	520	14.1074
gi|490848588|ref|WP_004710651.1|	macrolide-lincosamide-streptogramin__macA	macrolide-lincosamide-streptogramin	520	14.1074
gi|487660603|ref|WP_001751145.1|	macrolide-lincosamide-streptogramin__macA	macrolide-lincosamide-streptogramin	520	14.1074
gi|585348436|ref|WP_024230053.1|	macrolide-lincosamide-streptogramin__macA	macrolide-lincosamide-streptogramin	520	14.1074
gi|556422871|ref|WP_023307823.1|	macrolide-lincosamide-streptogramin__macA	macrolide-lincosamide-streptogramin	520	14.1074
gi|516051459|ref|WP_017482042.1|	macrolide-lincosamide-streptogramin__macA	macrolide-lincosamide-streptogramin	520	14.1074
gi|507073552|ref|WP_016144326.1|	macrolide-lincosamide-streptogramin__macA	macrolide-lincosamide-streptogramin	520	14.1074
gi|446110340|ref|WP_000188195.1|	macrolide-lincosamide-streptogramin__macB	macrolide-lincosamide-streptogramin	520	14.1074
gi|928834186|ref|WP_053890508.1|	macrolide-lincosamide-streptogramin__macB	macrolide-lincosamide-streptogramin	520	14.1074
gi|754927849|ref|WP_042284850.1|	macrolide-lincosamide-streptogramin__macB	macrolide-lincosamide-streptogramin	520	14.1074
gi|766961649|ref|WP_044860626.1|	macrolide-lincosamide-streptogramin__macB	macrolide-lincosamide-streptogramin	520	14.1074
gi|810369244|ref|WP_046334012.1|	macrolide-lincosamide-streptogramin__macB	macrolide-lincosamide-streptogramin	520	14.1074
gi|485890120|ref|WP_001482667.1|	macrolide-lincosamide-streptogramin__macB	macrolide-lincosamide-streptogramin	520	14.1074
gi|1033064422|ref|WP_064375412.1|	macrolide-lincosamide-streptogramin__macB	macrolide-lincosamide-streptogramin	520	14.1074
gi|639225329|ref|WP_024561799.1|	macrolide-lincosamide-streptogramin__macB	macrolide-lincosamide-streptogramin	520	14.1074
gi|671541568|ref|WP_031525212.1|	macrolide-lincosamide-streptogramin__macB	macrolide-lincosamide-streptogramin	520	14.1074
gi|657888313|ref|WP_029592374.1|	macrolide-lincosamide-streptogramin__macB	macrolide-lincosamide-streptogramin	520	14.1074
gi|1046630742|ref|WP_065696754.1|	macrolide-lincosamide-streptogramin__macB	macrolide-lincosamide-streptogramin	520	14.1074
gi|693155715|ref|WP_032292156.1|	macrolide-lincosamide-streptogramin__macB	macrolide-lincosamide-streptogramin	520	14.1074
gi|446048013|ref|WP_000125868.1|	macrolide-lincosamide-streptogramin__macB	macrolide-lincosamide-streptogramin	520	14.1074
gi|639209604|ref|WP_024547784.1|	macrolide-lincosamide-streptogramin__macB	macrolide-lincosamide-streptogramin	520	14.1074
gi|639216333|ref|WP_024554080.1|	macrolide-lincosamide-streptogramin__macB	macrolide-lincosamide-streptogramin	520	14.1074
gi|823326845|ref|WP_047080664.1|	macrolide-lincosamide-streptogramin__macB	macrolide-lincosamide-streptogramin	520	14.1074
gi|639218559|ref|WP_024556062.1|	macrolide-lincosamide-streptogramin__macB	macrolide-lincosamide-streptogramin	520	14.1074
gi|896325272|ref|WP_049294291.1|	macrolide-lincosamide-streptogramin__macB	macrolide-lincosamide-streptogramin	520	14.1074
gi|751930065|ref|WP_041144773.1|	macrolide-lincosamide-streptogramin__macB	macrolide-lincosamide-streptogramin	520	14.1074
gi|490522515|ref|WP_004387938.1|	macrolide-lincosamide-streptogramin__macB	macrolide-lincosamide-streptogramin	520	14.1074
gi|693057297|ref|WP_032225054.1|	macrolide-lincosamide-streptogramin__macB	macrolide-lincosamide-streptogramin	520	14.1074
gi|487359045|ref|WP_001634240.1|	macrolide-lincosamide-streptogramin__macB	macrolide-lincosamide-streptogramin	520	14.1074
gi|565651791|ref|WP_023899061.1|	macrolide-lincosamide-streptogramin__macB	macrolide-lincosamide-streptogramin	520	14.1074
gi|895898290|ref|WP_048999361.1|	macrolide-lincosamide-streptogramin__macB	macrolide-lincosamide-streptogramin	520	14.1074
gi|976150171|ref|WP_059308384.1|	macrolide-lincosamide-streptogramin__macB	macrolide-lincosamide-streptogramin	520	14.1074
gi|823291602|ref|WP_047047573.1|	macrolide-lincosamide-streptogramin__macB	macrolide-lincosamide-streptogramin	520	14.1074
gi|895865878|ref|WP_048974758.1|	macrolide-lincosamide-streptogramin__macB	macrolide-lincosamide-streptogramin	520	14.1074
gi|555246906|ref|WP_023230855.1|	macrolide-lincosamide-streptogramin__macB	macrolide-lincosamide-streptogramin	520	14.1074
gi|823299155|ref|WP_047054544.1|	macrolide-lincosamide-streptogramin__macB	macrolide-lincosamide-streptogramin	520	14.1074
gi|1022688710|ref|WP_063443532.1|	macrolide-lincosamide-streptogramin__macB	macrolide-lincosamide-streptogramin	520	14.1074
gi|502669352|ref|WP_012905216.1|	macrolide-lincosamide-streptogramin__macB	macrolide-lincosamide-streptogramin	520	14.1074
gi|1028090136|ref|WP_063847814.1|	macrolide-lincosamide-streptogramin__macB	macrolide-lincosamide-streptogramin	520	14.1074
gi|692988230|ref|WP_032177097.1|	macrolide-lincosamide-streptogramin__macB	macrolide-lincosamide-streptogramin	520	14.1074
gi|924503108|ref|WP_053510027.1|	macrolide-lincosamide-streptogramin__macB	macrolide-lincosamide-streptogramin	520	14.1074
gi|851922185|ref|WP_048218206.1|	macrolide-lincosamide-streptogramin__macB	macrolide-lincosamide-streptogramin	520	14.1074
gi|1022664304|ref|WP_063420886.1|	macrolide-lincosamide-streptogramin__macB	macrolide-lincosamide-streptogramin	520	14.1074
gi|486216172|ref|WP_001556874.1|	macrolide-lincosamide-streptogramin__macB	macrolide-lincosamide-streptogramin	520	14.1074
gi|976146774|ref|WP_059305359.1|	macrolide-lincosamide-streptogramin__macB	macrolide-lincosamide-streptogramin	520	14.1074
gi|823302270|ref|WP_047057473.1|	macrolide-lincosamide-streptogramin__macB	macrolide-lincosamide-streptogramin	520	14.1074
gi|803575554|ref|WP_046081557.1|	macrolide-lincosamide-streptogramin__macB	macrolide-lincosamide-streptogramin	520	14.1074
gi|742827468|ref|WP_038984467.1|	macrolide-lincosamide-streptogramin__macB	macrolide-lincosamide-streptogramin	520	14.1074
gi|555258323|ref|WP_023240896.1|	macrolide-lincosamide-streptogramin__macB	macrolide-lincosamide-streptogramin	520	14.1074
gi|655997348|ref|WP_029038923.1|	macrolide-lincosamide-streptogramin__macB	macrolide-lincosamide-streptogramin	520	14.1074
gi|803568669|ref|WP_046077412.1|	macrolide-lincosamide-streptogramin__macB	macrolide-lincosamide-streptogramin	520	14.1074
gi|518923394|ref|WP_020079269.1|	macrolide-lincosamide-streptogramin__macB	macrolide-lincosamide-streptogramin	520	14.1074
gi|757782629|ref|WP_043001213.1|	macrolide-lincosamide-streptogramin__macB	macrolide-lincosamide-streptogramin	520	14.1074
gi|938460528|ref|WP_054624864.1|	macrolide-lincosamide-streptogramin__macB	macrolide-lincosamide-streptogramin	520	14.1074
gi|992390012|ref|WP_061077002.1|	macrolide-lincosamide-streptogramin__macB	macrolide-lincosamide-streptogramin	520	14.1074
gi|505180394|ref|WP_015367496.1|	macrolide-lincosamide-streptogramin__macB	macrolide-lincosamide-streptogramin	520	14.1074
gi|749017716|ref|WP_040076354.1|	macrolide-lincosamide-streptogramin__macB	macrolide-lincosamide-streptogramin	520	14.1074
gi|446110352|ref|WP_000188207.1|	macrolide-lincosamide-streptogramin__macB	macrolide-lincosamide-streptogramin	520	14.1074
gi|823309640|ref|WP_047064288.1|	macrolide-lincosamide-streptogramin__macB	macrolide-lincosamide-streptogramin	520	14.1074
gi|817602846|ref|WP_046596462.1|	macrolide-lincosamide-streptogramin__macB	macrolide-lincosamide-streptogramin	520	14.1074
gi|764278838|ref|WP_044327089.1|	macrolide-lincosamide-streptogramin__macB	macrolide-lincosamide-streptogramin	520	14.1074
gi|919974594|ref|WP_052924706.1|	macrolide-lincosamide-streptogramin__macB	macrolide-lincosamide-streptogramin	520	14.1074
gi|763399392|ref|WP_044256358.1|	macrolide-lincosamide-streptogramin__macB	macrolide-lincosamide-streptogramin	520	14.1074
gi|981224618|ref|WP_059445588.1|	macrolide-lincosamide-streptogramin__macB	macrolide-lincosamide-streptogramin	520	14.1074
gi|742378414|ref|WP_038857601.1|	macrolide-lincosamide-streptogramin__macB	macrolide-lincosamide-streptogramin	520	14.1074
gi|695793471|ref|WP_032707680.1|	macrolide-lincosamide-streptogramin__macB	macrolide-lincosamide-streptogramin	520	14.1074
YP_001176128	macrolide-lincosamide-streptogramin__macB	macrolide-lincosamide-streptogramin	520	14.1074
gi|928822030|ref|WP_053882765.1|	macrolide-lincosamide-streptogramin__macB	macrolide-lincosamide-streptogramin	520	14.1074
YP_002269553	macrolide-lincosamide-streptogramin__macB	macrolide-lincosamide-streptogramin	520	14.1074
gi|654658955|ref|WP_028119847.1|	macrolide-lincosamide-streptogramin__macB	macrolide-lincosamide-streptogramin	520	14.1074
gi|485769886|ref|WP_001394018.1|	macrolide-lincosamide-streptogramin__macB	macrolide-lincosamide-streptogramin	520	14.1074
gi|695797094|ref|WP_032711285.1|	macrolide-lincosamide-streptogramin__macB	macrolide-lincosamide-streptogramin	520	14.1074
gi|693000985|ref|WP_032187271.1|	macrolide-lincosamide-streptogramin__macB	macrolide-lincosamide-streptogramin	520	14.1074
gi|695701938|ref|WP_032639200.1|	macrolide-lincosamide-streptogramin__macB	macrolide-lincosamide-streptogramin	520	14.1074
YP_002382193	macrolide-lincosamide-streptogramin__macB	macrolide-lincosamide-streptogramin	520	14.1074
YP_002214869	macrolide-lincosamide-streptogramin__macB	macrolide-lincosamide-streptogramin	520	14.1074
gi|696411918|ref|WP_032982657.1|	macrolide-lincosamide-streptogramin__macB	macrolide-lincosamide-streptogramin	520	14.1074
gi|505807117|ref|WP_015704872.1|	macrolide-lincosamide-streptogramin__macB	macrolide-lincosamide-streptogramin	520	14.1074
gi|742384718|ref|WP_038863845.1|	macrolide-lincosamide-streptogramin__macB	macrolide-lincosamide-streptogramin	520	14.1074
YP_001438541	macrolide-lincosamide-streptogramin__macB	macrolide-lincosamide-streptogramin	520	14.1074
gi|504542119|ref|WP_014729221.1|	macrolide-lincosamide-streptogramin__macB	macrolide-lincosamide-streptogramin	520	14.1074
gi|696402390|ref|WP_032974230.1|	macrolide-lincosamide-streptogramin__macB	macrolide-lincosamide-streptogramin	520	14.1074
gi|696420214|ref|WP_032990021.1|	macrolide-lincosamide-streptogramin__macB	macrolide-lincosamide-streptogramin	520	14.1074
gi|763407609|ref|WP_044264203.1|	macrolide-lincosamide-streptogramin__macB	macrolide-lincosamide-streptogramin	520	14.1074
gi|823281237|ref|WP_047037467.1|	macrolide-lincosamide-streptogramin__macB	macrolide-lincosamide-streptogramin	520	14.1074
gi|895967513|ref|WP_049046752.1|	macrolide-lincosamide-streptogramin__macB	macrolide-lincosamide-streptogramin	520	14.1074
gi|968563772|ref|WP_058587854.1|	macrolide-lincosamide-streptogramin__macB	macrolide-lincosamide-streptogramin	520	14.1074
ZP_02685546	macrolide-lincosamide-streptogramin__macB	macrolide-lincosamide-streptogramin	520	14.1074
gi|754964360|ref|WP_042320280.1|	macrolide-lincosamide-streptogramin__macB	macrolide-lincosamide-streptogramin	520	14.1074
gi|764131807|ref|WP_044316883.1|	macrolide-lincosamide-streptogramin__macB	macrolide-lincosamide-streptogramin	520	14.1074
gi|486122469|ref|WP_001512263.1|	macrolide-lincosamide-streptogramin__macB	macrolide-lincosamide-streptogramin	520	14.1074
gi|544902100|ref|WP_021313340.1|	macrolide-lincosamide-streptogramin__macB	macrolide-lincosamide-streptogramin	520	14.1074
gi|1035717981|ref|WP_064557480.1|	macrolide-lincosamide-streptogramin__macB	macrolide-lincosamide-streptogramin	520	14.1074
gi|746253210|ref|WP_039301529.1|	macrolide-lincosamide-streptogramin__macB	macrolide-lincosamide-streptogramin	520	14.1074
gi|506220920|ref|WP_015740695.1|	macrolide-lincosamide-streptogramin__macB	macrolide-lincosamide-streptogramin	520	14.1074
NP_286651	macrolide-lincosamide-streptogramin__macB	macrolide-lincosamide-streptogramin	520	14.1074
gi|835330218|ref|WP_047457825.1|	macrolide-lincosamide-streptogramin__macB	macrolide-lincosamide-streptogramin	520	14.1074
gi|696423952|ref|WP_032993748.1|	macrolide-lincosamide-streptogramin__macB	macrolide-lincosamide-streptogramin	520	14.1074
gi|928831144|ref|WP_053888514.1|	macrolide-lincosamide-streptogramin__macB	macrolide-lincosamide-streptogramin	520	14.1074
gi|1020141879|ref|WP_063264839.1|	macrolide-lincosamide-streptogramin__macB	macrolide-lincosamide-streptogramin	520	14.1074
gi|516510995|ref|WP_017899433.1|	macrolide-lincosamide-streptogramin__macB	macrolide-lincosamide-streptogramin	520	14.1074
gi|779903733|ref|WP_045374054.1|	macrolide-lincosamide-streptogramin__macB	macrolide-lincosamide-streptogramin	520	14.1074
gi|486425021|ref|WP_001614493.1|	macrolide-lincosamide-streptogramin__macB	macrolide-lincosamide-streptogramin	520	14.1074
gi|779793259|ref|WP_045327301.1|	macrolide-lincosamide-streptogramin__macB	macrolide-lincosamide-streptogramin	520	14.1074
gi|1035670474|ref|WP_064517458.1|	macrolide-lincosamide-streptogramin__macB	macrolide-lincosamide-streptogramin	520	14.1074
gi|426326769|emb|CCK10228.1|	macrolide-lincosamide-streptogramin__macB	macrolide-lincosamide-streptogramin	520	14.1074
gi|817104523|ref|WP_046477871.1|	macrolide-lincosamide-streptogramin__macB	macrolide-lincosamide-streptogramin	520	14.1074
gi|647265102|ref|WP_025712979.1|	macrolide-lincosamide-streptogramin__macB	macrolide-lincosamide-streptogramin	520	14.1074
gi|764120452|ref|WP_044307665.1|	macrolide-lincosamide-streptogramin__macB	macrolide-lincosamide-streptogramin	520	14.1074
gi|895981299|ref|WP_049056431.1|	macrolide-lincosamide-streptogramin__macB	macrolide-lincosamide-streptogramin	520	14.1074
gi|910973847|ref|WP_050149048.1|	macrolide-lincosamide-streptogramin__macB	macrolide-lincosamide-streptogramin	520	14.1074
gi|1028112073|ref|WP_063866263.1|	macrolide-lincosamide-streptogramin__macB	macrolide-lincosamide-streptogramin	520	14.1074
gi|798832510|ref|WP_045890489.1|	macrolide-lincosamide-streptogramin__macB	macrolide-lincosamide-streptogramin	520	14.1074
gi|556476567|ref|WP_023328168.1|	macrolide-lincosamide-streptogramin__macB	macrolide-lincosamide-streptogramin	520	14.1074
gi|485804985|ref|WP_001425424.1|	macrolide-lincosamide-streptogramin__macB	macrolide-lincosamide-streptogramin	520	14.1074
gi|1036100176|ref|WP_064669414.1|	macrolide-lincosamide-streptogramin__macB	macrolide-lincosamide-streptogramin	520	14.1074
gi|835742181|ref|WP_047642376.1|	macrolide-lincosamide-streptogramin__macB	macrolide-lincosamide-streptogramin	520	14.1074
gi|446110335|ref|WP_000188190.1|	macrolide-lincosamide-streptogramin__macB	macrolide-lincosamide-streptogramin	520	14.1074
gi|495067432|ref|WP_007792257.1|	macrolide-lincosamide-streptogramin__macB	macrolide-lincosamide-streptogramin	520	14.1074
gi|487620990|ref|WP_001737026.1|	macrolide-lincosamide-streptogramin__macB	macrolide-lincosamide-streptogramin	520	14.1074
gi|895872463|ref|WP_048979698.1|	macrolide-lincosamide-streptogramin__macB	macrolide-lincosamide-streptogramin	520	14.1074
gi|923061916|ref|WP_053445667.1|	macrolide-lincosamide-streptogramin__macB	macrolide-lincosamide-streptogramin	520	14.1074
ZP_04657259	macrolide-lincosamide-streptogramin__macB	macrolide-lincosamide-streptogramin	520	14.1074
gi|446110320|ref|WP_000188175.1|	macrolide-lincosamide-streptogramin__macB	macrolide-lincosamide-streptogramin	520	14.1074
gi|974588181|ref|WP_059178476.1|	macrolide-lincosamide-streptogramin__macB	macrolide-lincosamide-streptogramin	520	14.1074
gi|820722394|ref|WP_046735891.1|	macrolide-lincosamide-streptogramin__macB	macrolide-lincosamide-streptogramin	520	14.1074
gi|764951644|ref|WP_044521907.1|	macrolide-lincosamide-streptogramin__macB	macrolide-lincosamide-streptogramin	520	14.1074
gi|446110299|ref|WP_000188154.1|	macrolide-lincosamide-streptogramin__macB	macrolide-lincosamide-streptogramin	520	14.1074
gi|1035706844|ref|WP_064548272.1|	macrolide-lincosamide-streptogramin__macB	macrolide-lincosamide-streptogramin	520	14.1074
gi|446110351|ref|WP_000188206.1|	macrolide-lincosamide-streptogramin__macB	macrolide-lincosamide-streptogramin	520	14.1074
gi|498115003|ref|WP_010429159.1|	macrolide-lincosamide-streptogramin__macB	macrolide-lincosamide-streptogramin	520	14.1074
gi|938461734|ref|WP_054625806.1|	macrolide-lincosamide-streptogramin__macB	macrolide-lincosamide-streptogramin	520	14.1074
gi|754732608|ref|WP_042101370.1|	macrolide-lincosamide-streptogramin__macB	macrolide-lincosamide-streptogramin	520	14.1074
gi|922960663|ref|WP_053388845.1|	macrolide-lincosamide-streptogramin__macB	macrolide-lincosamide-streptogramin	520	14.1074
gi|1002388718|ref|WP_061376484.1|	macrolide-lincosamide-streptogramin__macB	macrolide-lincosamide-streptogramin	520	14.1074
Q5PGK9	macrolide-lincosamide-streptogramin__macB	macrolide-lincosamide-streptogramin	520	14.1074
gi|507079862|ref|WP_016150620.1|	macrolide-lincosamide-streptogramin__macB	macrolide-lincosamide-streptogramin	520	14.1074
gi|912614197|ref|WP_050196089.1|	macrolide-lincosamide-streptogramin__macB	macrolide-lincosamide-streptogramin	520	14.1074
YP_001571041	macrolide-lincosamide-streptogramin__macB	macrolide-lincosamide-streptogramin	520	14.1074
gi|736472622|ref|WP_034494292.1|	macrolide-lincosamide-streptogramin__macB	macrolide-lincosamide-streptogramin	520	14.1074
gi|740633514|ref|WP_038419019.1|	macrolide-lincosamide-streptogramin__macB	macrolide-lincosamide-streptogramin	520	14.1074
gi|446110291|ref|WP_000188146.1|	macrolide-lincosamide-streptogramin__macB	macrolide-lincosamide-streptogramin	520	14.1074
gi|1015946072|ref|WP_062896537.1|	macrolide-lincosamide-streptogramin__macB	macrolide-lincosamide-streptogramin	520	14.1074
gi|1016069923|ref|WP_062914571.1|	macrolide-lincosamide-streptogramin__macB	macrolide-lincosamide-streptogramin	520	14.1074
gi|555271393|ref|WP_023251561.1|	macrolide-lincosamide-streptogramin__macB	macrolide-lincosamide-streptogramin	520	14.1074
gi|754951242|ref|WP_042307417.1|	macrolide-lincosamide-streptogramin__macB	macrolide-lincosamide-streptogramin	520	14.1074
gi|446048045|ref|WP_000125900.1|	macrolide-lincosamide-streptogramin__macB	macrolide-lincosamide-streptogramin	520	14.1074
gi|959866458|ref|WP_058145168.1|	macrolide-lincosamide-streptogramin__macB	macrolide-lincosamide-streptogramin	520	14.1074
gi|949802831|ref|WP_057109467.1|	macrolide-lincosamide-streptogramin__macB	macrolide-lincosamide-streptogramin	520	14.1074
gi|489936909|ref|WP_003840216.1|	macrolide-lincosamide-streptogramin__macB	macrolide-lincosamide-streptogramin	520	14.1074
gi|754493745|ref|WP_041910640.1|	macrolide-lincosamide-streptogramin__macB	macrolide-lincosamide-streptogramin	520	14.1074
gi|1001720867|ref|WP_061274204.1|	macrolide-lincosamide-streptogramin__macB	macrolide-lincosamide-streptogramin	520	14.1074
gi|485794465|ref|WP_001416013.1|	macrolide-lincosamide-streptogramin__macB	macrolide-lincosamide-streptogramin	520	14.1074
gi|555268037|ref|WP_023249477.1|	macrolide-lincosamide-streptogramin__macB	macrolide-lincosamide-streptogramin	520	14.1074
YP_001453760	macrolide-lincosamide-streptogramin__macB	macrolide-lincosamide-streptogramin	520	14.1074
YP_002850060	macrolide-lincosamide-streptogramin__macB	macrolide-lincosamide-streptogramin	520	14.1074
gi|446110265|ref|WP_000188120.1|	macrolide-lincosamide-streptogramin__macB	macrolide-lincosamide-streptogramin	520	14.1074
gi|446110305|ref|WP_000188160.1|	macrolide-lincosamide-streptogramin__macB	macrolide-lincosamide-streptogramin	520	14.1074
gi|545164255|ref|WP_021518974.1|	macrolide-lincosamide-streptogramin__macB	macrolide-lincosamide-streptogramin	520	14.1074
gi|504644166|ref|WP_014831268.1|	macrolide-lincosamide-streptogramin__macB	macrolide-lincosamide-streptogramin	520	14.1074
gi|746243059|ref|WP_039291473.1|	macrolide-lincosamide-streptogramin__macB	macrolide-lincosamide-streptogramin	520	14.1074
gi|852292746|ref|WP_048332551.1|	macrolide-lincosamide-streptogramin__macB	macrolide-lincosamide-streptogramin	520	14.1074
gi|727400907|ref|WP_033810948.1|	macrolide-lincosamide-streptogramin__macB	macrolide-lincosamide-streptogramin	520	14.1074
gi|920465160|ref|WP_052991191.1|	macrolide-lincosamide-streptogramin__macB	macrolide-lincosamide-streptogramin	520	14.1074
gi|754724054|ref|WP_042095806.1|	macrolide-lincosamide-streptogramin__macB	macrolide-lincosamide-streptogramin	520	14.1074
gi|555222481|ref|WP_023215070.1|	macrolide-lincosamide-streptogramin__macB	macrolide-lincosamide-streptogramin	520	14.1074
gi|693054987|ref|WP_032223114.1|	macrolide-lincosamide-streptogramin__macB	macrolide-lincosamide-streptogramin	520	14.1074
gi|1022698495|ref|WP_063449190.1|	macrolide-lincosamide-streptogramin__macB	macrolide-lincosamide-streptogramin	520	14.1074
gi|494938585|ref|WP_007664615.1|	macrolide-lincosamide-streptogramin__macB	macrolide-lincosamide-streptogramin	520	14.1074
gi|919893883|ref|WP_052903625.1|	macrolide-lincosamide-streptogramin__macB	macrolide-lincosamide-streptogramin	520	14.1074
gi|446110269|ref|WP_000188124.1|	macrolide-lincosamide-streptogramin__macB	macrolide-lincosamide-streptogramin	520	14.1074
gi|554922094|ref|WP_023194682.1|	macrolide-lincosamide-streptogramin__macB	macrolide-lincosamide-streptogramin	520	14.1074
gi|960873409|ref|WP_058345546.1|	macrolide-lincosamide-streptogramin__macB	macrolide-lincosamide-streptogramin	520	14.1074
gi|782756348|ref|WP_045630015.1|	macrolide-lincosamide-streptogramin__macB	macrolide-lincosamide-streptogramin	520	14.1074
gi|693241703|ref|WP_032349749.1|	macrolide-lincosamide-streptogramin__macB	macrolide-lincosamide-streptogramin	520	14.1074
gi|1039430674|ref|WP_064794447.1|	macrolide-lincosamide-streptogramin__macB	macrolide-lincosamide-streptogramin	520	14.1074
gi|746222054|ref|WP_039271209.1|	macrolide-lincosamide-streptogramin__macB	macrolide-lincosamide-streptogramin	520	14.1074
gi|960315461|ref|WP_058222782.1|	macrolide-lincosamide-streptogramin__macB	macrolide-lincosamide-streptogramin	520	14.1074
gi|695840638|ref|WP_032753940.1|	macrolide-lincosamide-streptogramin__macB	macrolide-lincosamide-streptogramin	520	14.1074
gi|936194420|ref|WP_054528571.1|	macrolide-lincosamide-streptogramin__macB	macrolide-lincosamide-streptogramin	520	14.1074
gi|949791377|ref|WP_057104572.1|	macrolide-lincosamide-streptogramin__macB	macrolide-lincosamide-streptogramin	520	14.1074
gi|493862382|ref|WP_006809137.1|	macrolide-lincosamide-streptogramin__macB	macrolide-lincosamide-streptogramin	520	14.1074
gi|770908143|ref|WP_045142251.1|	macrolide-lincosamide-streptogramin__macB	macrolide-lincosamide-streptogramin	520	14.1074
gi|1017024088|ref|WP_063159864.1|	macrolide-lincosamide-streptogramin__macB	macrolide-lincosamide-streptogramin	520	14.1074
gi|757799695|ref|WP_043016897.1|	macrolide-lincosamide-streptogramin__macB	macrolide-lincosamide-streptogramin	520	14.1074
gi|727362702|ref|WP_033800544.1|	macrolide-lincosamide-streptogramin__macB	macrolide-lincosamide-streptogramin	520	14.1074
gi|749639729|ref|WP_040241690.1|	macrolide-lincosamide-streptogramin__macB	macrolide-lincosamide-streptogramin	520	14.1074
gi|1016275448|gb|AMX06027.1|	macrolide-lincosamide-streptogramin__macB	macrolide-lincosamide-streptogramin	520	14.1074
gi|694088163|ref|WP_032432902.1|	macrolide-lincosamide-streptogramin__macB	macrolide-lincosamide-streptogramin	520	14.1074
gi|754829466|ref|WP_042191851.1|	macrolide-lincosamide-streptogramin__macB	macrolide-lincosamide-streptogramin	520	14.1074
YP_407313	macrolide-lincosamide-streptogramin__macB	macrolide-lincosamide-streptogramin	520	14.1074
gi|851928815|ref|WP_048221086.1|	macrolide-lincosamide-streptogramin__macB	macrolide-lincosamide-streptogramin	520	14.1074
gi|1035735809|ref|WP_064572349.1|	macrolide-lincosamide-streptogramin__macB	macrolide-lincosamide-streptogramin	520	14.1074
gi|727407986|ref|WP_033815909.1|	macrolide-lincosamide-streptogramin__macB	macrolide-lincosamide-streptogramin	520	14.1074
gi|446110323|ref|WP_000188178.1|	macrolide-lincosamide-streptogramin__macB	macrolide-lincosamide-streptogramin	520	14.1074
gi|556468297|ref|WP_023320056.1|	macrolide-lincosamide-streptogramin__macB	macrolide-lincosamide-streptogramin	520	14.1074
gi|749538518|ref|WP_040174114.1|	macrolide-lincosamide-streptogramin__macB	macrolide-lincosamide-streptogramin	520	14.1074
NP_455432	macrolide-lincosamide-streptogramin__macB	macrolide-lincosamide-streptogramin	520	14.1074
gi|489039527|ref|WP_002949857.1|	macrolide-lincosamide-streptogramin__macB	macrolide-lincosamide-streptogramin	520	14.1074
gi|695720417|ref|WP_032647870.1|	macrolide-lincosamide-streptogramin__macB	macrolide-lincosamide-streptogramin	520	14.1074
gi|950164608|ref|WP_057214157.1|	macrolide-lincosamide-streptogramin__macB	macrolide-lincosamide-streptogramin	520	14.1074
gi|860076485|ref|WP_048348817.1|	macrolide-lincosamide-streptogramin__macB	macrolide-lincosamide-streptogramin	520	14.1074
gi|446110286|ref|WP_000188141.1|	macrolide-lincosamide-streptogramin__macB	macrolide-lincosamide-streptogramin	520	14.1074
gi|486160789|ref|WP_001524406.1|	macrolide-lincosamide-streptogramin__macB	macrolide-lincosamide-streptogramin	520	14.1074
gi|896088003|ref|WP_049126277.1|	macrolide-lincosamide-streptogramin__macB	macrolide-lincosamide-streptogramin	520	14.1074
gi|556492128|ref|WP_023339842.1|	macrolide-lincosamide-streptogramin__macB	macrolide-lincosamide-streptogramin	520	14.1074
gi|740610794|ref|WP_038396317.1|	macrolide-lincosamide-streptogramin__macB	macrolide-lincosamide-streptogramin	520	14.1074
gi|851913025|ref|WP_048215946.1|	macrolide-lincosamide-streptogramin__macB	macrolide-lincosamide-streptogramin	520	14.1074
gi|798928072|ref|WP_045906664.1|	macrolide-lincosamide-streptogramin__macB	macrolide-lincosamide-streptogramin	520	14.1074
gi|495736522|ref|WP_008461101.1|	macrolide-lincosamide-streptogramin__macB	macrolide-lincosamide-streptogramin	520	14.1074
gi|746561100|ref|WP_039591282.1|	macrolide-lincosamide-streptogramin__macB	macrolide-lincosamide-streptogramin	520	14.1074
gi|1044175355|emb|SBY84545.1|	macrolide-lincosamide-streptogramin__macB	macrolide-lincosamide-streptogramin	520	14.1074
gi|852125444|ref|WP_048290339.1|	macrolide-lincosamide-streptogramin__macB	macrolide-lincosamide-streptogramin	520	14.1074
gi|554685678|ref|WP_023185565.1|	macrolide-lincosamide-streptogramin__macB	macrolide-lincosamide-streptogramin	520	14.1074
gi|757709471|ref|WP_042938492.1|	macrolide-lincosamide-streptogramin__macB	macrolide-lincosamide-streptogramin	520	14.1074
gi|970306936|ref|WP_058676869.1|	macrolide-lincosamide-streptogramin__macB	macrolide-lincosamide-streptogramin	520	14.1074
YP_002328441	macrolide-lincosamide-streptogramin__macB	macrolide-lincosamide-streptogramin	520	14.1074
YP_002239469	macrolide-lincosamide-streptogramin__macB	macrolide-lincosamide-streptogramin	520	14.1074
gi|1031822889|ref|WP_064150402.1|	macrolide-lincosamide-streptogramin__macB	macrolide-lincosamide-streptogramin	520	14.1074
ZP_03074747	macrolide-lincosamide-streptogramin__macB	macrolide-lincosamide-streptogramin	520	14.1074
gi|696368937|ref|WP_032943949.1|	macrolide-lincosamide-streptogramin__macB	macrolide-lincosamide-streptogramin	520	14.1074
gi|654551607|ref|WP_028019265.1|	macrolide-lincosamide-streptogramin__macB	macrolide-lincosamide-streptogramin	520	14.1074
ZP_03033664	macrolide-lincosamide-streptogramin__macB	macrolide-lincosamide-streptogramin	520	14.1074
gi|740856590|ref|WP_038641842.1|	macrolide-lincosamide-streptogramin__macB	macrolide-lincosamide-streptogramin	520	14.1074
gi|489930965|ref|WP_003834285.1|	macrolide-lincosamide-streptogramin__macB	macrolide-lincosamide-streptogramin	520	14.1074
gi|1004367277|ref|WP_061537620.1|	macrolide-lincosamide-streptogramin__macB	macrolide-lincosamide-streptogramin	520	14.1074
gi|694085087|ref|WP_032429904.1|	macrolide-lincosamide-streptogramin__macB	macrolide-lincosamide-streptogramin	520	14.1074
gi|545245290|ref|WP_021543963.1|	macrolide-lincosamide-streptogramin__macB	macrolide-lincosamide-streptogramin	520	14.1074
gi|490249706|ref|WP_004147781.1|	macrolide-lincosamide-streptogramin__macB	macrolide-lincosamide-streptogramin	520	14.1074
gi|495004199|ref|WP_007730213.1|	macrolide-lincosamide-streptogramin__macB	macrolide-lincosamide-streptogramin	520	14.1074
gi|507086196|ref|WP_016156937.1|	macrolide-lincosamide-streptogramin__macB	macrolide-lincosamide-streptogramin	520	14.1074
gi|493171912|ref|WP_006174388.1|	macrolide-lincosamide-streptogramin__macB	macrolide-lincosamide-streptogramin	520	14.1074
gi|919845597|ref|WP_052897224.1|	macrolide-lincosamide-streptogramin__macB	macrolide-lincosamide-streptogramin	520	14.1074
gi|1044080358|emb|SBY45576.1|	macrolide-lincosamide-streptogramin__macB	macrolide-lincosamide-streptogramin	520	14.1074
gi|487138374|ref|WP_001629811.1|	macrolide-lincosamide-streptogramin__macB	macrolide-lincosamide-streptogramin	520	14.1074
gi|585345742|ref|WP_024227362.1|	macrolide-lincosamide-streptogramin__macB	macrolide-lincosamide-streptogramin	520	14.1074
gi|742409107|ref|WP_038888226.1|	macrolide-lincosamide-streptogramin__macB	macrolide-lincosamide-streptogramin	520	14.1074
YP_002225954	macrolide-lincosamide-streptogramin__macB	macrolide-lincosamide-streptogramin	520	14.1074
gi|1032819400|ref|WP_064325534.1|	macrolide-lincosamide-streptogramin__macB	macrolide-lincosamide-streptogramin	520	14.1074
gi|693170426|ref|WP_032302787.1|	macrolide-lincosamide-streptogramin__macB	macrolide-lincosamide-streptogramin	520	14.1074
gi|585355296|ref|WP_024236899.1|	macrolide-lincosamide-streptogramin__macB	macrolide-lincosamide-streptogramin	520	14.1074
gi|782700886|ref|WP_045611431.1|	macrolide-lincosamide-streptogramin__macB	macrolide-lincosamide-streptogramin	520	14.1074
gi|446048017|ref|WP_000125872.1|	macrolide-lincosamide-streptogramin__macB	macrolide-lincosamide-streptogramin	520	14.1074
gi|919601241|ref|WP_052893936.1|	macrolide-lincosamide-streptogramin__macB	macrolide-lincosamide-streptogramin	520	14.1074
gi|486206507|ref|WP_001552670.1|	macrolide-lincosamide-streptogramin__macB	macrolide-lincosamide-streptogramin	520	14.1074
gi|489689654|ref|WP_003593850.1|	macrolide-lincosamide-streptogramin__macB	macrolide-lincosamide-streptogramin	520	14.1074
gi|1027935297|ref|WP_063809363.1|	macrolide-lincosamide-streptogramin__macB	macrolide-lincosamide-streptogramin	520	14.1074
gi|817652267|ref|WP_046618460.1|	macrolide-lincosamide-streptogramin__macB	macrolide-lincosamide-streptogramin	520	14.1074
YP_002408235	macrolide-lincosamide-streptogramin__macB	macrolide-lincosamide-streptogramin	520	14.1074
gi|836580371|ref|WP_047737758.1|	macrolide-lincosamide-streptogramin__macB	macrolide-lincosamide-streptogramin	520	14.1074
gi|545167026|ref|WP_021521592.1|	macrolide-lincosamide-streptogramin__macB	macrolide-lincosamide-streptogramin	520	14.1074
gi|555233667|ref|WP_023220473.1|	macrolide-lincosamide-streptogramin__macB	macrolide-lincosamide-streptogramin	520	14.1074
Q57R58	macrolide-lincosamide-streptogramin__macB	macrolide-lincosamide-streptogramin	520	14.1074
gi|694091522|ref|WP_032436203.1|	macrolide-lincosamide-streptogramin__macB	macrolide-lincosamide-streptogramin	520	14.1074
gi|685236936|ref|WP_031605176.1|	macrolide-lincosamide-streptogramin__macB	macrolide-lincosamide-streptogramin	520	14.1074
gi|693158925|ref|WP_032294786.1|	macrolide-lincosamide-streptogramin__macB	macrolide-lincosamide-streptogramin	520	14.1074
gi|949718947|ref|WP_057063453.1|	macrolide-lincosamide-streptogramin__macB	macrolide-lincosamide-streptogramin	520	14.1074
gi|555254264|ref|WP_023237471.1|	macrolide-lincosamide-streptogramin__macB	macrolide-lincosamide-streptogramin	520	14.1074
gi|766633902|ref|WP_044806522.1|	macrolide-lincosamide-streptogramin__macB	macrolide-lincosamide-streptogramin	520	14.1074
gi|742128296|gb|AJA96431.1|	macrolide-lincosamide-streptogramin__macB	macrolide-lincosamide-streptogramin	520	14.1074
YP_002113999	macrolide-lincosamide-streptogramin__macB	macrolide-lincosamide-streptogramin	520	14.1074
gi|585363829|ref|WP_024245417.1|	macrolide-lincosamide-streptogramin__macB	macrolide-lincosamide-streptogramin	520	14.1074
YP_002242988	macrolide-lincosamide-streptogramin__macB	macrolide-lincosamide-streptogramin	520	14.1074
gi|545231548|ref|WP_021531156.1|	macrolide-lincosamide-streptogramin__macB	macrolide-lincosamide-streptogramin	520	14.1074
gi|1028176459|ref|WP_063924113.1|	macrolide-lincosamide-streptogramin__macB	macrolide-lincosamide-streptogramin	520	14.1074
gi|983413012|ref|WP_060578893.1|	macrolide-lincosamide-streptogramin__macB	macrolide-lincosamide-streptogramin	520	14.1074
gi|585366847|ref|WP_024248430.1|	macrolide-lincosamide-streptogramin__macB	macrolide-lincosamide-streptogramin	520	14.1074
gi|556235879|ref|WP_023284905.1|	macrolide-lincosamide-streptogramin__macB	macrolide-lincosamide-streptogramin	520	14.1074
gi|998245120|ref|WP_061098715.1|	macrolide-lincosamide-streptogramin__macB	macrolide-lincosamide-streptogramin	520	14.1074
gi|1022641085|ref|WP_063404331.1|	macrolide-lincosamide-streptogramin__macB	macrolide-lincosamide-streptogramin	520	14.1074
gi|694064328|ref|WP_032410816.1|	macrolide-lincosamide-streptogramin__macB	macrolide-lincosamide-streptogramin	520	14.1074
YP_002386378	macrolide-lincosamide-streptogramin__macB	macrolide-lincosamide-streptogramin	520	14.1074
gi|446110310|ref|WP_000188165.1|	macrolide-lincosamide-streptogramin__macB	macrolide-lincosamide-streptogramin	520	14.1074
gi|558508094|ref|WP_023486375.1|	macrolide-lincosamide-streptogramin__macB	macrolide-lincosamide-streptogramin	520	14.1074
gi|983455103|ref|WP_060615977.1|	macrolide-lincosamide-streptogramin__macB	macrolide-lincosamide-streptogramin	520	14.1074
gi|912599327|ref|WP_050193691.1|	macrolide-lincosamide-streptogramin__macB	macrolide-lincosamide-streptogramin	520	14.1074
ZP_02831928	macrolide-lincosamide-streptogramin__macB	macrolide-lincosamide-streptogramin	520	14.1074
gi|779838942|ref|WP_045343641.1|	macrolide-lincosamide-streptogramin__macB	macrolide-lincosamide-streptogramin	520	14.1074
YP_001588793	macrolide-lincosamide-streptogramin__macB	macrolide-lincosamide-streptogramin	520	14.1074
gi|485886761|ref|WP_001480338.1|	macrolide-lincosamide-streptogramin__macB	macrolide-lincosamide-streptogramin	520	14.1074
gi|486005265|ref|WP_001501956.1|	macrolide-lincosamide-streptogramin__macB	macrolide-lincosamide-streptogramin	520	14.1074
gi|556337683|ref|WP_023297316.1|	macrolide-lincosamide-streptogramin__macB	macrolide-lincosamide-streptogramin	520	14.1074
gi|910264267|ref|WP_050068294.1|	macrolide-lincosamide-streptogramin__macB	macrolide-lincosamide-streptogramin	520	14.1074
gi|446110311|ref|WP_000188166.1|	macrolide-lincosamide-streptogramin__macB	macrolide-lincosamide-streptogramin	520	14.1074
gi|446110337|ref|WP_000188192.1|	macrolide-lincosamide-streptogramin__macB	macrolide-lincosamide-streptogramin	520	14.1074
gi|1016530977|ref|WP_063106245.1|	macrolide-lincosamide-streptogramin__macB	macrolide-lincosamide-streptogramin	520	14.1074
gi|1045891604|ref|WP_065554100.1|	macrolide-lincosamide-streptogramin__macB	macrolide-lincosamide-streptogramin	520	14.1074
gi|779852631|ref|WP_045348970.1|	macrolide-lincosamide-streptogramin__macB	macrolide-lincosamide-streptogramin	520	14.1074
gi|555230692|ref|WP_023217979.1|	macrolide-lincosamide-streptogramin__macB	macrolide-lincosamide-streptogramin	520	14.1074
gi|896073592|ref|WP_049116987.1|	macrolide-lincosamide-streptogramin__macB	macrolide-lincosamide-streptogramin	520	14.1074
gi|895895864|ref|WP_048997630.1|	macrolide-lincosamide-streptogramin__macB	macrolide-lincosamide-streptogramin	520	14.1074
gi|1001803476|ref|WP_061336327.1|	macrolide-lincosamide-streptogramin__macB	macrolide-lincosamide-streptogramin	520	14.1074
gi|1005616587|ref|WP_061695226.1|	macrolide-lincosamide-streptogramin__macB	macrolide-lincosamide-streptogramin	520	14.1074
gi|446110304|ref|WP_000188159.1|	macrolide-lincosamide-streptogramin__macB	macrolide-lincosamide-streptogramin	520	14.1074
gi|566074029|ref|WP_023993622.1|	macrolide-lincosamide-streptogramin__macB	macrolide-lincosamide-streptogramin	520	14.1074
gi|493862656|ref|WP_006809409.1|	macrolide-lincosamide-streptogramin__macB	macrolide-lincosamide-streptogramin	520	14.1074
gi|836589868|ref|WP_047747112.1|	macrolide-lincosamide-streptogramin__macB	macrolide-lincosamide-streptogramin	520	14.1074
gi|489127020|ref|WP_003036815.1|	macrolide-lincosamide-streptogramin__macB	macrolide-lincosamide-streptogramin	520	14.1074
gi|585333963|ref|WP_024215613.1|	macrolide-lincosamide-streptogramin__macB	macrolide-lincosamide-streptogramin	520	14.1074
gi|446110278|ref|WP_000188133.1|	macrolide-lincosamide-streptogramin__macB	macrolide-lincosamide-streptogramin	520	14.1074
gi|822022298|ref|WP_046882271.1|	macrolide-lincosamide-streptogramin__macB	macrolide-lincosamide-streptogramin	520	14.1074
gi|526089053|ref|WP_020839449.1|	macrolide-lincosamide-streptogramin__macB	macrolide-lincosamide-streptogramin	520	14.1074
gi|950834222|ref|WP_057524365.1|	macrolide-lincosamide-streptogramin__macB	macrolide-lincosamide-streptogramin	520	14.1074
gi|1035686596|ref|WP_064530178.1|	macrolide-lincosamide-streptogramin__macB	macrolide-lincosamide-streptogramin	520	14.1074
gi|446048043|ref|WP_000125898.1|	macrolide-lincosamide-streptogramin__macB	macrolide-lincosamide-streptogramin	520	14.1074
gi|1022680162|ref|WP_063435808.1|	macrolide-lincosamide-streptogramin__macB	macrolide-lincosamide-streptogramin	520	14.1074
gi|693256048|ref|WP_032359333.1|	macrolide-lincosamide-streptogramin__macB	macrolide-lincosamide-streptogramin	520	14.1074
gi|896106549|ref|WP_049136608.1|	macrolide-lincosamide-streptogramin__macB	macrolide-lincosamide-streptogramin	520	14.1074
gi|1015890335|ref|WP_062865166.1|	macrolide-lincosamide-streptogramin__macB	macrolide-lincosamide-streptogramin	520	14.1074
gi|556477097|ref|WP_023328693.1|	macrolide-lincosamide-streptogramin__macB	macrolide-lincosamide-streptogramin	520	14.1074
gi|501015807|ref|WP_012068502.1|	macrolide-lincosamide-streptogramin__macB	macrolide-lincosamide-streptogramin	520	14.1074
gi|694067583|ref|WP_032414014.1|	macrolide-lincosamide-streptogramin__macB	macrolide-lincosamide-streptogramin	520	14.1074
gi|694113305|ref|WP_032455256.1|	macrolide-lincosamide-streptogramin__macB	macrolide-lincosamide-streptogramin	520	14.1074
gi|1031824807|ref|WP_064152164.1|	macrolide-lincosamide-streptogramin__macB	macrolide-lincosamide-streptogramin	520	14.1074
gi|486199286|ref|WP_001548352.1|	macrolide-lincosamide-streptogramin__macB	macrolide-lincosamide-streptogramin	520	14.1074
gi|927316447|ref|WP_053810605.1|	macrolide-lincosamide-streptogramin__macB	macrolide-lincosamide-streptogramin	520	14.1074
gi|938466766|ref|WP_054627825.1|	macrolide-lincosamide-streptogramin__macB	macrolide-lincosamide-streptogramin	520	14.1074
gi|1008826740|ref|WP_061873413.1|	macrolide-lincosamide-streptogramin__macB	macrolide-lincosamide-streptogramin	520	14.1074
gi|493734654|ref|WP_006683876.1|	macrolide-lincosamide-streptogramin__macB	macrolide-lincosamide-streptogramin	520	14.1074
gi|829911593|ref|WP_047362788.1|	macrolide-lincosamide-streptogramin__macB	macrolide-lincosamide-streptogramin	520	14.1074
YP_403947	macrolide-lincosamide-streptogramin__macB	macrolide-lincosamide-streptogramin	520	14.1074
gi|764460710|ref|WP_044374558.1|	macrolide-lincosamide-streptogramin__macB	macrolide-lincosamide-streptogramin	520	14.1074
gi|446048048|ref|WP_000125903.1|	macrolide-lincosamide-streptogramin__macB	macrolide-lincosamide-streptogramin	520	14.1074
gi|487369254|ref|WP_001643240.1|	macrolide-lincosamide-streptogramin__macB	macrolide-lincosamide-streptogramin	520	14.1074
gi|556436452|ref|WP_023312896.1|	macrolide-lincosamide-streptogramin__macB	macrolide-lincosamide-streptogramin	520	14.1074
gi|556478535|ref|WP_023330119.1|	macrolide-lincosamide-streptogramin__macB	macrolide-lincosamide-streptogramin	520	14.1074
gi|1017028727|ref|WP_063163394.1|	macrolide-lincosamide-streptogramin__macB	macrolide-lincosamide-streptogramin	520	14.1074
gi|446048047|ref|WP_000125902.1|	macrolide-lincosamide-streptogramin__macB	macrolide-lincosamide-streptogramin	520	14.1074
gi|658546960|ref|WP_029739484.1|	macrolide-lincosamide-streptogramin__macB	macrolide-lincosamide-streptogramin	520	14.1074
gi|969848384|ref|WP_058609247.1|	macrolide-lincosamide-streptogramin__macB	macrolide-lincosamide-streptogramin	520	14.1074
gi|485866062|ref|WP_001464282.1|	macrolide-lincosamide-streptogramin__macB	macrolide-lincosamide-streptogramin	520	14.1074
gi|1016942913|ref|WP_063144441.1|	macrolide-lincosamide-streptogramin__macB	macrolide-lincosamide-streptogramin	520	14.1074
gi|489030921|ref|WP_002941309.1|	macrolide-lincosamide-streptogramin__mefA	macrolide-lincosamide-streptogramin	520	14.1074
gi|517493838|ref|WP_018664415.1|	macrolide-lincosamide-streptogramin__mefA	macrolide-lincosamide-streptogramin	520	14.1074
YP_001396002	macrolide-lincosamide-streptogramin__mefA	macrolide-lincosamide-streptogramin	520	14.1074
gi|746176741|ref|WP_039236476.1|	macrolide-lincosamide-streptogramin__mefA	macrolide-lincosamide-streptogramin	520	14.1074
gi|748788175|ref|WP_040036560.1|	macrolide-lincosamide-streptogramin__mefA	macrolide-lincosamide-streptogramin	520	14.1074
gi|640235983|ref|WP_024832225.1|	macrolide-lincosamide-streptogramin__mefA	macrolide-lincosamide-streptogramin	520	14.1074
gi|496263491|ref|WP_008976876.1|	macrolide-lincosamide-streptogramin__mefA	macrolide-lincosamide-streptogramin	520	14.1074
gi|916304109|ref|WP_051039155.1|	macrolide-lincosamide-streptogramin__mefA	macrolide-lincosamide-streptogramin	520	14.1074
gi|496540795|ref|WP_009246943.1|	macrolide-lincosamide-streptogramin__mefA	macrolide-lincosamide-streptogramin	520	14.1074
gi|495940511|ref|WP_008665090.1|	macrolide-lincosamide-streptogramin__mefA	macrolide-lincosamide-streptogramin	520	14.1074
ABC60094	macrolide-lincosamide-streptogramin__mefA	macrolide-lincosamide-streptogramin	520	14.1074
gi|727676799|ref|WP_033826817.1|	macrolide-lincosamide-streptogramin__mefA	macrolide-lincosamide-streptogramin	520	14.1074
gi|501051234|ref|WP_012102863.1|	macrolide-lincosamide-streptogramin__mefA	macrolide-lincosamide-streptogramin	520	14.1074
CAI94891	macrolide-lincosamide-streptogramin__mefA	macrolide-lincosamide-streptogramin	520	14.1074
gi|495112610|ref|WP_007837430.1|	macrolide-lincosamide-streptogramin__mefA	macrolide-lincosamide-streptogramin	520	14.1074
ACD88490	macrolide-lincosamide-streptogramin__mefA	macrolide-lincosamide-streptogramin	520	14.1074
ABW78937	macrolide-lincosamide-streptogramin__mefA	macrolide-lincosamide-streptogramin	520	14.1074
gi|496675169|ref|WP_009317659.1|	macrolide-lincosamide-streptogramin__mefA	macrolide-lincosamide-streptogramin	520	14.1074
gi|565834556|ref|WP_023918145.1|	macrolide-lincosamide-streptogramin__mefA	macrolide-lincosamide-streptogramin	520	14.1074
gi|671605167|ref|WP_031577801.1|	macrolide-lincosamide-streptogramin__mefA	macrolide-lincosamide-streptogramin	520	14.1074
gi|496592990|ref|WP_009288847.1|	macrolide-lincosamide-streptogramin__mefA	macrolide-lincosamide-streptogramin	520	14.1074
gi|653615298|ref|WP_027625762.1|	macrolide-lincosamide-streptogramin__mefA	macrolide-lincosamide-streptogramin	520	14.1074
gi|492342289|ref|WP_005816151.1|	macrolide-lincosamide-streptogramin__mefA	macrolide-lincosamide-streptogramin	520	14.1074
gi|814942660|ref|WP_046391446.1|	macrolide-lincosamide-streptogramin__mefA	macrolide-lincosamide-streptogramin	520	14.1074
gi|755004067|ref|WP_042357457.1|	macrolide-lincosamide-streptogramin__mefA	macrolide-lincosamide-streptogramin	520	14.1074
gi|935245072|ref|WP_054373854.1|	macrolide-lincosamide-streptogramin__mefA	macrolide-lincosamide-streptogramin	520	14.1074
gi|504079558|ref|WP_014313552.1|	macrolide-lincosamide-streptogramin__mefA	macrolide-lincosamide-streptogramin	520	14.1074
CAG30572	macrolide-lincosamide-streptogramin__mefA	macrolide-lincosamide-streptogramin	520	14.1074
gi|835190730|ref|WP_047387591.1|	macrolide-lincosamide-streptogramin__mefA	macrolide-lincosamide-streptogramin	520	14.1074
gi|516364340|ref|WP_017754373.1|	macrolide-lincosamide-streptogramin__mefA	macrolide-lincosamide-streptogramin	520	14.1074
AJ223970.1.gene2.p01	macrolide-lincosamide-streptogramin__mgtA	macrolide-lincosamide-streptogramin	520	14.1074
AAG14406	macrolide-lincosamide-streptogramin__mphA	macrolide-lincosamide-streptogramin	520	14.1074
AAB03644	macrolide-lincosamide-streptogramin__mphA	macrolide-lincosamide-streptogramin	520	14.1074
gi|749030947|ref|WP_040078663.1|	macrolide-lincosamide-streptogramin__mphA	macrolide-lincosamide-streptogramin	520	14.1074
ACE78320	macrolide-lincosamide-streptogramin__mphB	macrolide-lincosamide-streptogramin	520	14.1074
gi|510836536|ref|WP_016208156.1|	macrolide-lincosamide-streptogramin__mphB	macrolide-lincosamide-streptogramin	520	14.1074
BAD86538	macrolide-lincosamide-streptogramin__mphC	macrolide-lincosamide-streptogramin	520	14.1074
CAJ51087	macrolide-lincosamide-streptogramin__mphC	macrolide-lincosamide-streptogramin	520	14.1074
BAD86537	macrolide-lincosamide-streptogramin__msrA	macrolide-lincosamide-streptogramin	520	14.1074
AAA50325	macrolide-lincosamide-streptogramin__oleB	macrolide-lincosamide-streptogramin	520	14.1074
DQ195536.2.orf0.gene.p01	macrolide-lincosamide-streptogramin__oleD	macrolide-lincosamide-streptogramin	520	14.1074
X63451.gene.p01	macrolide-lincosamide-streptogramin__srmB	macrolide-lincosamide-streptogramin	520	14.1074
M57437.gene.p01	macrolide-lincosamide-streptogramin__tlcC	macrolide-lincosamide-streptogramin	520	14.1074
L07778.gene.p01	macrolide-lincosamide-streptogramin__vatA	macrolide-lincosamide-streptogramin	520	14.1074
U19459.gene.p01	macrolide-lincosamide-streptogramin__vatB	macrolide-lincosamide-streptogramin	520	14.1074
YP_001389621	macrolide-lincosamide-streptogramin__vatB	macrolide-lincosamide-streptogramin	520	14.1074
AF015628.1.gene2.p01	macrolide-lincosamide-streptogramin__vatC	macrolide-lincosamide-streptogramin	520	14.1074
AF368302.1.gene3.p01	macrolide-lincosamide-streptogramin__vatD	macrolide-lincosamide-streptogramin	520	14.1074
P50870	macrolide-lincosamide-streptogramin__vatD	macrolide-lincosamide-streptogramin	520	14.1074
AAF24171	macrolide-lincosamide-streptogramin__vatE	macrolide-lincosamide-streptogramin	520	14.1074
GQ205627.2.gene3.p01	macrolide-lincosamide-streptogramin__vatG	macrolide-lincosamide-streptogramin	520	14.1074
AAG08983	macrolide-lincosamide-streptogramin__vgaA	macrolide-lincosamide-streptogramin	520	14.1074
KC539823.1.gene1.p01	macrolide-lincosamide-streptogramin__vgaA	macrolide-lincosamide-streptogramin	520	14.1074
AAF24091	macrolide-lincosamide-streptogramin__vgaA	macrolide-lincosamide-streptogramin	520	14.1074
GQ205627.2.gene1.p01	macrolide-lincosamide-streptogramin__vgaD	macrolide-lincosamide-streptogramin	520	14.1074
FR772051.1.gene9.p01	macrolide-lincosamide-streptogramin__vgaE	macrolide-lincosamide-streptogramin	520	14.1074
AAA98259	macrolide-lincosamide-streptogramin__vgbA	macrolide-lincosamide-streptogramin	520	14.1074
AF015628.1.gene1.p01	macrolide-lincosamide-streptogramin__vgbB	macrolide-lincosamide-streptogramin	520	14.1074
NC_002695.1.912781.p01	multidrug__acrA	multidrug	1593	43.2176
ABG77965	multidrug__acrA	multidrug	1593	43.2176
ZP_02902278	multidrug__acrA	multidrug	1593	43.2176
ABR13270	multidrug__acrA	multidrug	1593	43.2176
CAR60299	multidrug__acrA	multidrug	1593	43.2176
ACB17731	multidrug__acrA	multidrug	1593	43.2176
YP_002240036	multidrug__acrA	multidrug	1593	43.2176
YP_688010	multidrug__acrA	multidrug	1593	43.2176
NC_002695.1.914620.p01	multidrug__acrA	multidrug	1593	43.2176
CAS07946	multidrug__acrA	multidrug	1593	43.2176
YP_309461	multidrug__acrA	multidrug	1593	43.2176
CP000647.1.gene444.p01	multidrug__acrA	multidrug	1593	43.2176
NP_706356	multidrug__acrA	multidrug	1593	43.2176
gi|555202465|gb|ESN44853.1|	multidrug__acrA	multidrug	1593	43.2176
gi|524234431|emb|CDA04526.1|	multidrug__acrA	multidrug	1593	43.2176
gi|500615129|gb|EOQ55695.1|	multidrug__acrA	multidrug	1593	43.2176
YP_002396538	multidrug__acrA	multidrug	1593	43.2176
ZP_03359886	multidrug__acrA	multidrug	1593	43.2176
YP_001879173	multidrug__acrA	multidrug	1593	43.2176
gi|1000938487|ref|WP_061182054.1|	multidrug__acrA	multidrug	1593	43.2176
gi|555116142|gb|ESM59081.1|	multidrug__acrA	multidrug	1593	43.2176
ZP_03064983	multidrug__acrA	multidrug	1593	43.2176
gi|497324874|ref|WP_009639087.1|	multidrug__acrB	multidrug	1593	43.2176
gi|503341948|ref|WP_013576609.1|	multidrug__acrB	multidrug	1593	43.2176
gi|446414947|ref|WP_000492802.1|	multidrug__acrB	multidrug	1593	43.2176
YP_001908403	multidrug__acrB	multidrug	1593	43.2176
gi|727178815|ref|WP_033642107.1|	multidrug__acrB	multidrug	1593	43.2176
gi|558560157|ref|WP_023491039.1|	multidrug__acrB	multidrug	1593	43.2176
gi|446414955|ref|WP_000492810.1|	multidrug__acrB	multidrug	1593	43.2176
CAG74079	multidrug__acrB	multidrug	1593	43.2176
ZP_03832747	multidrug__acrB	multidrug	1593	43.2176
AAQ21216	multidrug__acrB	multidrug	1593	43.2176
gi|504419324|ref|WP_014606426.1|	multidrug__acrB	multidrug	1593	43.2176
gi|446414948|ref|WP_000492803.1|	multidrug__acrB	multidrug	1593	43.2176
gi|447055232|ref|WP_001132488.1|	multidrug__acrB	multidrug	1593	43.2176
gi|812045371|emb|CRH28493.1|	multidrug__acrB	multidrug	1593	43.2176
gi|493365861|ref|WP_006322279.1|	multidrug__acrB	multidrug	1593	43.2176
ACK77685	multidrug__acrB	multidrug	1593	43.2176
gi|495735716|ref|WP_008460295.1|	multidrug__acrB	multidrug	1593	43.2176
YP_454364	multidrug__acrB	multidrug	1593	43.2176
gi|502789935|ref|WP_013024911.1|	multidrug__acrB	multidrug	1593	43.2176
gi|446414960|ref|WP_000492815.1|	multidrug__acrB	multidrug	1593	43.2176
gi|657862827|ref|WP_029568496.1|	multidrug__acrB	multidrug	1593	43.2176
gi|491078681|ref|WP_004940301.1|	multidrug__acrB	multidrug	1593	43.2176
ABG77966	multidrug__acrB	multidrug	1593	43.2176
CP000034.1.gene457.p01	multidrug__acrB	multidrug	1593	43.2176
YP_001747848	multidrug__acrB	multidrug	1593	43.2176
YP_002383661	multidrug__acrB	multidrug	1593	43.2176
gi|754968546|ref|WP_042324453.1|	multidrug__acrB	multidrug	1593	43.2176
YP_001175677	multidrug__acrB	multidrug	1593	43.2176
gi|643662068|ref|WP_025246873.1|	multidrug__acrB	multidrug	1593	43.2176
ZP_04612532	multidrug__acrB	multidrug	1593	43.2176
YP_001477358	multidrug__acrB	multidrug	1593	43.2176
YP_002932544	multidrug__acrB	multidrug	1593	43.2176
NC_002695.1.912777.p01	multidrug__acrB	multidrug	1593	43.2176
CP002695.1.gene992.p01	multidrug__acrB	multidrug	1593	43.2176
ZP_02346647	multidrug__acrB	multidrug	1593	43.2176
ZP_04631836	multidrug__acrB	multidrug	1593	43.2176
YP_001871463	multidrug__acrB	multidrug	1593	43.2176
ABW72062	multidrug__acrB	multidrug	1593	43.2176
ABR13271	multidrug__acrB	multidrug	1593	43.2176
gi|485731880|ref|WP_001359514.1|	multidrug__acrB	multidrug	1593	43.2176
ZP_04625767	multidrug__acrB	multidrug	1593	43.2176
ZP_03222019	multidrug__acrB	multidrug	1593	43.2176
gi|763385966|ref|WP_044243114.1|	multidrug__acrB	multidrug	1593	43.2176
CP000647.1.gene443.p01	multidrug__acrB	multidrug	1593	43.2176
gi|780021998|ref|WP_045440626.1|	multidrug__acrB	multidrug	1593	43.2176
ZP_04615616	multidrug__acrB	multidrug	1593	43.2176
gi|695815610|ref|WP_032729455.1|	multidrug__acrB	multidrug	1593	43.2176
ZP_02684554	multidrug__acrB	multidrug	1593	43.2176
CP001918.1.gene1257.p01	multidrug__acrB	multidrug	1593	43.2176
NP_459470	multidrug__acrB	multidrug	1593	43.2176
YP_001721930	multidrug__acrB	multidrug	1593	43.2176
AAS61063	multidrug__acrB	multidrug	1593	43.2176
gi|447196041|ref|WP_001273297.1|	multidrug__acrB	multidrug	1593	43.2176
gi|493959393|ref|WP_006902972.1|	multidrug__acrB	multidrug	1593	43.2176
ZP_04620400	multidrug__acrB	multidrug	1593	43.2176
CAC35725	multidrug__acrB	multidrug	1593	43.2176
ZP_04635098	multidrug__acrB	multidrug	1593	43.2176
YP_002385941	multidrug__acrB	multidrug	1593	43.2176
gi|554955390|ref|WP_023200713.1|	multidrug__acrB	multidrug	1593	43.2176
CAR60300	multidrug__acrB	multidrug	1593	43.2176
YP_002240037	multidrug__acrB	multidrug	1593	43.2176
gi|545230695|ref|WP_021530337.1|	multidrug__acrB	multidrug	1593	43.2176
gi|554277680|gb|ESH13448.1|	multidrug__acrB	multidrug	1593	43.2176
gi|493954677|ref|WP_006898419.1|	multidrug__acrB	multidrug	1593	43.2176
gi|554966059|ref|WP_023210106.1|	multidrug__acrB	multidrug	1593	43.2176
gi|555221605|ref|WP_023214248.1|	multidrug__acrB	multidrug	1593	43.2176
CAC41009	multidrug__acrB	multidrug	1593	43.2176
ZP_04627600	multidrug__acrB	multidrug	1593	43.2176
gi|545257729|ref|WP_021553041.1|	multidrug__acrB	multidrug	1593	43.2176
NP_752514	multidrug__acrB	multidrug	1593	43.2176
ZP_04639026	multidrug__acrB	multidrug	1593	43.2176
YP_002848372	multidrug__acrB	multidrug	1593	43.2176
YP_001726104	multidrug__acrB	multidrug	1593	43.2176
YP_002636110	multidrug__acrB	multidrug	1593	43.2176
gi|697351589|pdb|4U95|A	multidrug__acrB	multidrug	1593	43.2176
gi|808681235|emb|CQR78405.1|	multidrug__acrB	multidrug	1593	43.2176
gi|447055256|ref|WP_001132512.1|	multidrug__acrB	multidrug	1593	43.2176
gi|447055218|ref|WP_001132474.1|	multidrug__acrB	multidrug	1593	43.2176
gi|447055200|ref|WP_001132456.1|	multidrug__acrB	multidrug	1593	43.2176
gi|146387264|pdb|2HQG|A	multidrug__acrB	multidrug	1593	43.2176
ZP_02902384	multidrug__acrB	multidrug	1593	43.2176
gi|545296874|ref|WP_021577089.1|	multidrug__acrB	multidrug	1593	43.2176
gi|697351584|pdb|4U8Y|A	multidrug__acrB	multidrug	1593	43.2176
CAD04960	multidrug__acrB	multidrug	1593	43.2176
NC_002695.1.914619.p01	multidrug__acrB	multidrug	1593	43.2176
YP_215504	multidrug__acrB	multidrug	1593	43.2176
gi|545231471|ref|WP_021531079.1|	multidrug__acrB	multidrug	1593	43.2176
CAL13137	multidrug__acrB	multidrug	1593	43.2176
YP_001879172	multidrug__acrB	multidrug	1593	43.2176
gi|78100762|pdb|1T9T|A	multidrug__acrB	multidrug	1593	43.2176
YP_309460	multidrug__acrB	multidrug	1593	43.2176
gi|126031026|pdb|2J8S|A	multidrug__acrB	multidrug	1593	43.2176
YP_668451	multidrug__acrB	multidrug	1593	43.2176
gi|146387262|pdb|2HQD|A	multidrug__acrB	multidrug	1593	43.2176
gi|697351579|pdb|4U8V|A	multidrug__acrB	multidrug	1593	43.2176
gi|555246923|ref|WP_023230871.1|	multidrug__acrB	multidrug	1593	43.2176
gi|545284881|ref|WP_021567999.1|	multidrug__acrB	multidrug	1593	43.2176
YP_688009	multidrug__acrB	multidrug	1593	43.2176
gi|545170856|ref|WP_021525230.1|	multidrug__acrB	multidrug	1593	43.2176
ACI87546	multidrug__acrB	multidrug	1593	43.2176
gi|146387263|pdb|2HQF|A	multidrug__acrB	multidrug	1593	43.2176
gi|146387261|pdb|2HQC|A	multidrug__acrB	multidrug	1593	43.2176
YP_151445	multidrug__acrB	multidrug	1593	43.2176
YP_002225584	multidrug__acrB	multidrug	1593	43.2176
gi|507088457|ref|WP_016159183.1|	multidrug__acrB	multidrug	1593	43.2176
gi|545162675|ref|WP_021517497.1|	multidrug__acrB	multidrug	1593	43.2176
ZP_03065057	multidrug__acrB	multidrug	1593	43.2176
gi|545169349|ref|WP_021523795.1|	multidrug__acrB	multidrug	1593	43.2176
gi|447055250|ref|WP_001132506.1|	multidrug__acrB	multidrug	1593	43.2176
gi|545258379|ref|WP_021553405.1|	multidrug__acrB	multidrug	1593	43.2176
gi|447055259|ref|WP_001132515.1|	multidrug__acrB	multidrug	1593	43.2176
NP_706355	multidrug__acrB	multidrug	1593	43.2176
gi|554682892|ref|WP_023182822.1|	multidrug__acrB	multidrug	1593	43.2176
gi|554958879|ref|WP_023203859.1|	multidrug__acrB	multidrug	1593	43.2176
NP_836133	multidrug__acrB	multidrug	1593	43.2176
gi|554963131|ref|WP_023207516.1|	multidrug__acrB	multidrug	1593	43.2176
gi|447055254|ref|WP_001132510.1|	multidrug__acrB	multidrug	1593	43.2176
CP000647.1.gene3710.p01	multidrug__acrF	multidrug	1593	43.2176
ZP_03823622	multidrug__adeB	multidrug	1593	43.2176
gi|490777345|ref|WP_004639531.1|	multidrug__adeB	multidrug	1593	43.2176
gi|446910349|ref|WP_000987605.1|	multidrug__adeB	multidrug	1593	43.2176
gi|972299077|ref|WP_058971575.1|	multidrug__adeB	multidrug	1593	43.2176
gi|820799228|ref|WP_046760544.1|	multidrug__adeB	multidrug	1593	43.2176
gi|835267813|ref|WP_047428207.1|	multidrug__adeB	multidrug	1593	43.2176
gi|446910365|ref|WP_000987621.1|	multidrug__adeB	multidrug	1593	43.2176
gi|820774600|ref|WP_046738612.1|	multidrug__adeB	multidrug	1593	43.2176
ZP_04661876	multidrug__adeB	multidrug	1593	43.2176
gi|490792007|ref|WP_004654153.1|	multidrug__adeB	multidrug	1593	43.2176
gi|490800509|ref|WP_004662646.1|	multidrug__adeB	multidrug	1593	43.2176
gi|446910347|ref|WP_000987603.1|	multidrug__adeB	multidrug	1593	43.2176
gi|489200117|ref|WP_003109351.1|	multidrug__adeB	multidrug	1593	43.2176
gi|446910353|ref|WP_000987609.1|	multidrug__adeB	multidrug	1593	43.2176
NC_011586.7046390.p01	multidrug__adeB	multidrug	1593	43.2176
gi|490846690|ref|WP_004708753.1|	multidrug__adeB	multidrug	1593	43.2176
gi|446910359|ref|WP_000987615.1|	multidrug__adeB	multidrug	1593	43.2176
gi|284066973|gb|ADB77768.1|	multidrug__adeB	multidrug	1593	43.2176
gi|446910336|ref|WP_000987592.1|	multidrug__adeB	multidrug	1593	43.2176
gi|446910345|ref|WP_000987601.1|	multidrug__adeB	multidrug	1593	43.2176
YP_001846483	multidrug__adeB	multidrug	1593	43.2176
gi|446910333|ref|WP_000987589.1|	multidrug__adeB	multidrug	1593	43.2176
gi|446910362|ref|WP_000987618.1|	multidrug__adeB	multidrug	1593	43.2176
gi|487990237|ref|WP_002062515.1|	multidrug__adeB	multidrug	1593	43.2176
gi|446910344|ref|WP_000987600.1|	multidrug__adeB	multidrug	1593	43.2176
gi|446910361|ref|WP_000987617.1|	multidrug__adeB	multidrug	1593	43.2176
gi|446910348|ref|WP_000987604.1|	multidrug__adeB	multidrug	1593	43.2176
gi|446910351|ref|WP_000987607.1|	multidrug__adeB	multidrug	1593	43.2176
gi|896000765|ref|WP_049067803.1|	multidrug__adeB	multidrug	1593	43.2176
CP003583.1.gene2512.p01	multidrug__adeC	multidrug	1593	43.2176
NC_011586.7045444.p01	multidrug__adeJ	multidrug	1593	43.2176
gi|60207557|gb|AAX14802.1|	multidrug__adeJ	multidrug	1593	43.2176
gi|691078841|ref|WP_032016505.1|	multidrug__adeJ	multidrug	1593	43.2176
YP_992987	multidrug__amrB	multidrug	1593	43.2176
AAC27754	multidrug__amrB	multidrug	1593	43.2176
ZP_01769103	multidrug__amrB	multidrug	1593	43.2176
ZP_03453095	multidrug__amrB	multidrug	1593	43.2176
gi|493455429|ref|WP_006410704.1|	multidrug__amrB	multidrug	1593	43.2176
YP_001579800	multidrug__amrB	multidrug	1593	43.2176
ZP_03585936	multidrug__amrB	multidrug	1593	43.2176
ZP_03577554	multidrug__amrB	multidrug	1593	43.2176
gi|493458922|ref|WP_006414163.1|	multidrug__amrB	multidrug	1593	43.2176
YP_001119417	multidrug__amrB	multidrug	1593	43.2176
ZP_02909221	multidrug__amrB	multidrug	1593	43.2176
CAR51973	multidrug__amrB	multidrug	1593	43.2176
YP_001764894	multidrug__amrB	multidrug	1593	43.2176
YP_369007	multidrug__amrB	multidrug	1593	43.2176
YP_773413	multidrug__amrB	multidrug	1593	43.2176
YP_001808247	multidrug__amrB	multidrug	1593	43.2176
ZP_02892568	multidrug__amrB	multidrug	1593	43.2176
YP_002383389	multidrug__bicyclomycin-multidrug_efflux_protein_bcr	multidrug	1593	43.2176
YP_002387665	multidrug__bicyclomycin-multidrug_efflux_protein_bcr	multidrug	1593	43.2176
NP_288765	multidrug__bicyclomycin-multidrug_efflux_protein_bcr	multidrug	1593	43.2176
YP_001177494	multidrug__bicyclomycin-multidrug_efflux_protein_bcr	multidrug	1593	43.2176
YP_002237398	multidrug__bicyclomycin-multidrug_efflux_protein_bcr	multidrug	1593	43.2176
YP_002413233	multidrug__bicyclomycin-multidrug_efflux_protein_bcr	multidrug	1593	43.2176
BAH64410	multidrug__bicyclomycin-multidrug_efflux_protein_bcr	multidrug	1593	43.2176
YP_001587036	multidrug__bicyclomycin-multidrug_efflux_protein_bcr	multidrug	1593	43.2176
YP_001569731	multidrug__bicyclomycin-multidrug_efflux_protein_bcr	multidrug	1593	43.2176
YP_001437159	multidrug__bicyclomycin-multidrug_efflux_protein_bcr	multidrug	1593	43.2176
ZP_03059695	multidrug__bicyclomycin-multidrug_efflux_protein_bcr	multidrug	1593	43.2176
NP_754605	multidrug__bicyclomycin-multidrug_efflux_protein_bcr	multidrug	1593	43.2176
YP_001025938	multidrug__bpeF	multidrug	1593	43.2176
ZP_02405550	multidrug__bpeF	multidrug	1593	43.2176
ZP_02357857	multidrug__bpeF	multidrug	1593	43.2176
ZP_02465589	multidrug__bpeF	multidrug	1593	43.2176
AAB58161	multidrug__ceoB	multidrug	1593	43.2176
CAR56416	multidrug__ceoB	multidrug	1593	43.2176
gi|590120227|emb|CDN64284.1|	multidrug__ceoB	multidrug	1593	43.2176
YP_002095804	multidrug__ceoB	multidrug	1593	43.2176
gi|488955559|ref|WP_002866634.1|	multidrug__cmeB	multidrug	1593	43.2176
gi|740616525|ref|WP_038402039.1|	multidrug__cmeB	multidrug	1593	43.2176
gi|488982000|ref|WP_002892822.1|	multidrug__cmeB	multidrug	1593	43.2176
gi|489012008|ref|WP_002922543.1|	multidrug__cmeB	multidrug	1593	43.2176
gi|504329842|ref|WP_014516944.1|	multidrug__cmeB	multidrug	1593	43.2176
gi|488969525|ref|WP_002880478.1|	multidrug__cmeB	multidrug	1593	43.2176
gi|489023529|ref|WP_002933997.1|	multidrug__cmeB	multidrug	1593	43.2176
gi|488966493|ref|WP_002877501.1|	multidrug__cmeB	multidrug	1593	43.2176
gi|488959735|ref|WP_002870772.1|	multidrug__cmeB	multidrug	1593	43.2176
gi|489009547|ref|WP_002920107.1|	multidrug__cmeB	multidrug	1593	43.2176
gi|488975359|ref|WP_002886249.1|	multidrug__cmeB	multidrug	1593	43.2176
gi|633259724|dbj|BAO79425.1|	multidrug__cmeB	multidrug	1593	43.2176
CP000768.1.gene1537.p01	multidrug__cmeB	multidrug	1593	43.2176
gi|488961028|ref|WP_002872052.1|	multidrug__cmeB	multidrug	1593	43.2176
gi|380606973|gb|EIB26857.1|	multidrug__cmeB	multidrug	1593	43.2176
gi|489016406|ref|WP_002926925.1|	multidrug__cmeB	multidrug	1593	43.2176
gi|380666552|gb|EIB82086.1|	multidrug__cmeB	multidrug	1593	43.2176
gi|85840350|gb|EAQ57607.1|	multidrug__cmeB	multidrug	1593	43.2176
gi|488998094|ref|WP_002908777.1|	multidrug__cmeB	multidrug	1593	43.2176
gi|488957605|ref|WP_002868680.1|	multidrug__cmeB	multidrug	1593	43.2176
gi|500849253|ref|WP_012006645.1|	multidrug__cmeB	multidrug	1593	43.2176
gi|489024507|ref|WP_002934926.1|	multidrug__cmeB	multidrug	1593	43.2176
gi|488967980|ref|WP_002878968.1|	multidrug__cmeB	multidrug	1593	43.2176
gi|488948382|ref|WP_002859457.1|	multidrug__cmeB	multidrug	1593	43.2176
gi|506486765|ref|WP_015963310.1|	multidrug__emrA	multidrug	1593	43.2176
gi|654549100|ref|WP_028016802.1|	multidrug__emrA	multidrug	1593	43.2176
gi|924625750|ref|WP_053529697.1|	multidrug__emrA	multidrug	1593	43.2176
gi|749652887|ref|WP_040253321.1|	multidrug__emrA	multidrug	1593	43.2176
gi|930176935|ref|WP_054177683.1|	multidrug__emrA	multidrug	1593	43.2176
gi|1035701600|ref|WP_064543230.1|	multidrug__emrA	multidrug	1593	43.2176
gi|740320274|ref|WP_038157440.1|	multidrug__emrA	multidrug	1593	43.2176
gi|740422437|ref|WP_038255191.1|	multidrug__emrA	multidrug	1593	43.2176
gi|1032820994|ref|WP_064327128.1|	multidrug__emrA	multidrug	1593	43.2176
gi|1036665295|ref|WP_064719275.1|	multidrug__emrA	multidrug	1593	43.2176
gi|559225332|ref|WP_023581116.1|	multidrug__emrA	multidrug	1593	43.2176
gi|695837578|ref|WP_032750955.1|	multidrug__emrA	multidrug	1593	43.2176
gi|754970141|ref|WP_042326041.1|	multidrug__emrA	multidrug	1593	43.2176
gi|896193189|ref|WP_049201850.1|	multidrug__emrA	multidrug	1593	43.2176
gi|1012702223|ref|WP_062814406.1|	multidrug__emrA	multidrug	1593	43.2176
gi|797196726|ref|WP_045857723.1|	multidrug__emrA	multidrug	1593	43.2176
gi|896287759|ref|WP_049270942.1|	multidrug__emrA	multidrug	1593	43.2176
gi|857775939|emb|CRL64640.1|	multidrug__emrA	multidrug	1593	43.2176
CP004022.1.gene547.p01	multidrug__emrA	multidrug	1593	43.2176
gi|501602077|ref|WP_012599899.1|	multidrug__emrA	multidrug	1593	43.2176
gi|647264872|ref|WP_025712751.1|	multidrug__emrA	multidrug	1593	43.2176
gi|763071034|ref|WP_043952516.1|	multidrug__emrA	multidrug	1593	43.2176
gi|739067214|ref|WP_036938621.1|	multidrug__emrA	multidrug	1593	43.2176
gi|694071897|ref|WP_032417839.1|	multidrug__emrA	multidrug	1593	43.2176
gi|487390220|ref|WP_001661670.1|	multidrug__emrA	multidrug	1593	43.2176
gi|1035686348|ref|WP_064529930.1|	multidrug__emrA	multidrug	1593	43.2176
gi|545231023|ref|WP_021530660.1|	multidrug__emrA	multidrug	1593	43.2176
gi|485788756|ref|WP_001410907.1|	multidrug__emrA	multidrug	1593	43.2176
gi|857587973|emb|CRL59872.1|	multidrug__emrA	multidrug	1593	43.2176
gi|486434032|ref|WP_001617232.1|	multidrug__emrA	multidrug	1593	43.2176
gi|486209277|ref|WP_001554239.1|	multidrug__emrA	multidrug	1593	43.2176
gi|510927038|ref|WP_016247755.1|	multidrug__emrA	multidrug	1593	43.2176
gi|585234361|ref|WP_024170006.1|	multidrug__emrA	multidrug	1593	43.2176
gi|514082323|ref|WP_016531940.1|	multidrug__emrA	multidrug	1593	43.2176
gi|695709491|ref|WP_032642979.1|	multidrug__emrA	multidrug	1593	43.2176
gi|692990270|ref|WP_032178668.1|	multidrug__emrA	multidrug	1593	43.2176
gi|1036099603|ref|WP_064668899.1|	multidrug__emrA	multidrug	1593	43.2176
gi|585235380|ref|WP_024171025.1|	multidrug__emrA	multidrug	1593	43.2176
gi|896195525|ref|WP_049203604.1|	multidrug__emrA	multidrug	1593	43.2176
gi|490366423|ref|WP_004246087.1|	multidrug__emrA	multidrug	1593	43.2176
gi|930430030|ref|WP_054192373.1|	multidrug__emrA	multidrug	1593	43.2176
gi|485748393|ref|WP_001374608.1|	multidrug__emrA	multidrug	1593	43.2176
gi|935552646|ref|WP_054445817.1|	multidrug__emrA	multidrug	1593	43.2176
gi|896217236|ref|WP_049220241.1|	multidrug__emrA	multidrug	1593	43.2176
gi|754645732|ref|WP_042030778.1|	multidrug__emrA	multidrug	1593	43.2176
gi|1033088368|ref|WP_064397954.1|	multidrug__emrA	multidrug	1593	43.2176
gi|553949877|ref|WP_023150186.1|	multidrug__emrA	multidrug	1593	43.2176
gi|912597960|ref|WP_050193412.1|	multidrug__emrA	multidrug	1593	43.2176
gi|490131215|ref|WP_004031596.1|	multidrug__emrA	multidrug	1593	43.2176
gi|1016529975|ref|WP_063105381.1|	multidrug__emrA	multidrug	1593	43.2176
gi|922961918|ref|WP_053390100.1|	multidrug__emrA	multidrug	1593	43.2176
gi|515514330|ref|WP_016947584.1|	multidrug__emrA	multidrug	1593	43.2176
gi|896002933|ref|WP_049068984.1|	multidrug__emrA	multidrug	1593	43.2176
gi|851936789|ref|WP_048225242.1|	multidrug__emrA	multidrug	1593	43.2176
gi|647584791|ref|WP_025862145.1|	multidrug__emrA	multidrug	1593	43.2176
gi|695720550|ref|WP_032648001.1|	multidrug__emrA	multidrug	1593	43.2176
gi|486392882|ref|WP_001603305.1|	multidrug__emrA	multidrug	1593	43.2176
gi|852300605|ref|WP_048334316.1|	multidrug__emrA	multidrug	1593	43.2176
gi|1033061324|ref|WP_064372453.1|	multidrug__emrA	multidrug	1593	43.2176
gi|585322871|ref|WP_024204537.1|	multidrug__emrA	multidrug	1593	43.2176
gi|780037355|ref|WP_045446596.1|	multidrug__emrA	multidrug	1593	43.2176
gi|838616135|gb|KLW00339.1|	multidrug__emrA	multidrug	1593	43.2176
gi|693139934|ref|WP_032281480.1|	multidrug__emrA	multidrug	1593	43.2176
CP000647.1.gene3014.p01	multidrug__emrA	multidrug	1593	43.2176
gi|895872851|ref|WP_048980086.1|	multidrug__emrA	multidrug	1593	43.2176
gi|585321216|ref|WP_024202882.1|	multidrug__emrA	multidrug	1593	43.2176
gi|487732787|ref|WP_001817019.1|	multidrug__emrA	multidrug	1593	43.2176
gi|26109487|gb|AAN81690.1|AE016765_92	multidrug__emrA	multidrug	1593	43.2176
gi|493949987|ref|WP_006893879.1|	multidrug__emrA	multidrug	1593	43.2176
gi|896074650|ref|WP_049117729.1|	multidrug__emrA	multidrug	1593	43.2176
gi|896053843|ref|WP_049103497.1|	multidrug__emrA	multidrug	1593	43.2176
gi|495778000|ref|WP_008502579.1|	multidrug__emrA	multidrug	1593	43.2176
gi|1028820085|ref|WP_064001115.1|	multidrug__emrA	multidrug	1593	43.2176
gi|757800117|ref|WP_043017319.1|	multidrug__emrA	multidrug	1593	43.2176
gi|585280414|ref|WP_024173233.1|	multidrug__emrA	multidrug	1593	43.2176
gi|487592163|ref|WP_001726936.1|	multidrug__emrA	multidrug	1593	43.2176
gi|545286519|ref|WP_021569573.1|	multidrug__emrA	multidrug	1593	43.2176
gi|745763663|ref|WP_039061690.1|	multidrug__emrA	multidrug	1593	43.2176
gi|554962033|ref|WP_023206556.1|	multidrug__emrA	multidrug	1593	43.2176
gi|928854569|ref|WP_053901360.1|	multidrug__emrA	multidrug	1593	43.2176
gi|493738018|ref|WP_006687196.1|	multidrug__emrA	multidrug	1593	43.2176
gi|896186420|ref|WP_049196554.1|	multidrug__emrA	multidrug	1593	43.2176
gi|554684615|ref|WP_023184522.1|	multidrug__emrA	multidrug	1593	43.2176
NC_002695.1.914737.p01	multidrug__emrA	multidrug	1593	43.2176
gi|556366978|ref|WP_023301237.1|	multidrug__emrA	multidrug	1593	43.2176
gi|895858069|ref|WP_048969082.1|	multidrug__emrA	multidrug	1593	43.2176
gi|1033042764|ref|WP_064355128.1|	multidrug__emrA	multidrug	1593	43.2176
gi|979845550|ref|WP_059355016.1|	multidrug__emrA	multidrug	1593	43.2176
gi|1016518516|ref|WP_063098254.1|	multidrug__emrB	multidrug	1593	43.2176
gi|979422191|ref|WP_059319801.1|	multidrug__emrB	multidrug	1593	43.2176
NC_010410.6003262.p01	multidrug__emrB	multidrug	1593	43.2176
gi|928870254|ref|WP_053909077.1|	multidrug__emrB	multidrug	1593	43.2176
gi|915327072|ref|WP_050763760.1|	multidrug__emrB	multidrug	1593	43.2176
gi|493866184|ref|WP_006812840.1|	multidrug__emrB	multidrug	1593	43.2176
gi|916240285|ref|WP_050979645.1|	multidrug__emrB	multidrug	1593	43.2176
gi|739061055|ref|WP_036932467.1|	multidrug__emrB	multidrug	1593	43.2176
gi|896193191|ref|WP_049201851.1|	multidrug__emrB	multidrug	1593	43.2176
gi|857775940|emb|CRL64641.1|	multidrug__emrB	multidrug	1593	43.2176
gi|491038386|ref|WP_004900055.1|	multidrug__emrB	multidrug	1593	43.2176
gi|496192662|ref|WP_008914998.1|	multidrug__emrB	multidrug	1593	43.2176
gi|91073621|gb|ABE08502.1|	multidrug__emrB	multidrug	1593	43.2176
gi|919959459|ref|WP_052921619.1|	multidrug__emrB	multidrug	1593	43.2176
gi|739030888|ref|WP_036912019.1|	multidrug__emrB	multidrug	1593	43.2176
CP004022.1.gene546.p01	multidrug__emrB	multidrug	1593	43.2176
gi|916852589|ref|WP_051459645.1|	multidrug__emrB	multidrug	1593	43.2176
gi|916815475|ref|WP_051422531.1|	multidrug__emrB	multidrug	1593	43.2176
gi|930428797|ref|WP_054191630.1|	multidrug__emrB	multidrug	1593	43.2176
gi|555241931|ref|WP_023226456.1|	multidrug__emrB	multidrug	1593	43.2176
gi|487732788|ref|WP_001817020.1|	multidrug__emrB	multidrug	1593	43.2176
gi|823644306|ref|WP_047089196.1|	multidrug__emrB	multidrug	1593	43.2176
gi|693068029|ref|WP_032233195.1|	multidrug__emrB	multidrug	1593	43.2176
gi|493711289|ref|WP_006660923.1|	multidrug__emrB	multidrug	1593	43.2176
gi|920472198|ref|WP_052991689.1|	multidrug__emrB	multidrug	1593	43.2176
gi|585333713|ref|WP_024215363.1|	multidrug__emrB	multidrug	1593	43.2176
gi|983379651|ref|WP_060556945.1|	multidrug__emrB	multidrug	1593	43.2176
gi|979519371|ref|WP_059338299.1|	multidrug__emrB	multidrug	1593	43.2176
gi|739067217|ref|WP_036938624.1|	multidrug__emrB	multidrug	1593	43.2176
gi|757738523|ref|WP_042962729.1|	multidrug__emrB	multidrug	1593	43.2176
gi|857587974|emb|CRL59874.1|	multidrug__emrB	multidrug	1593	43.2176
gi|447110046|ref|WP_001187302.1|	multidrug__emrB	multidrug	1593	43.2176
gi|485699692|ref|WP_001333029.1|	multidrug__emrB	multidrug	1593	43.2176
gi|920365999|ref|WP_052982445.1|	multidrug__emrB	multidrug	1593	43.2176
gi|447110035|ref|WP_001187291.1|	multidrug__emrB	multidrug	1593	43.2176
gi|565623367|ref|WP_023891064.1|	multidrug__emrB	multidrug	1593	43.2176
gi|828164785|ref|WP_047255785.1|	multidrug__emrB	multidrug	1593	43.2176
gi|740320277|ref|WP_038157443.1|	multidrug__emrB	multidrug	1593	43.2176
gi|919972890|ref|WP_052924500.1|	multidrug__emrB	multidrug	1593	43.2176
gi|754956999|ref|WP_042313106.1|	multidrug__emrB	multidrug	1593	43.2176
gi|970297680|ref|WP_058670439.1|	multidrug__emrB	multidrug	1593	43.2176
gi|555275091|ref|WP_023253897.1|	multidrug__emrB	multidrug	1593	43.2176
gi|506433495|ref|WP_015953212.1|	multidrug__emrB	multidrug	1593	43.2176
gi|817601485|ref|WP_046595174.1|	multidrug__emrB	multidrug	1593	43.2176
gi|485862236|ref|WP_001461404.1|	multidrug__emrB	multidrug	1593	43.2176
gi|740647460|ref|WP_038432906.1|	multidrug__emrB	multidrug	1593	43.2176
gi|505182965|ref|WP_015370067.1|	multidrug__emrB	multidrug	1593	43.2176
gi|647263485|ref|WP_025711508.1|	multidrug__emrB	multidrug	1593	43.2176
gi|754733839|ref|WP_042102192.1|	multidrug__emrB	multidrug	1593	43.2176
gi|835846408|ref|WP_047681013.1|	multidrug__emrB	multidrug	1593	43.2176
gi|896109343|ref|WP_049139088.1|	multidrug__emrB	multidrug	1593	43.2176
gi|971845740|ref|WP_058914934.1|	multidrug__emrB	multidrug	1593	43.2176
gi|916813154|ref|WP_051420210.1|	multidrug__emrB	multidrug	1593	43.2176
gi|489127514|ref|WP_003037306.1|	multidrug__emrB	multidrug	1593	43.2176
gi|928828252|ref|WP_053886868.1|	multidrug__emrB	multidrug	1593	43.2176
gi|491005084|ref|WP_004866805.1|	multidrug__emrB	multidrug	1593	43.2176
gi|757697366|ref|WP_042927333.1|	multidrug__emrB	multidrug	1593	43.2176
gi|353568605|gb|EHC33464.1|	multidrug__emrB	multidrug	1593	43.2176
gi|740609197|ref|WP_038394722.1|	multidrug__emrB	multidrug	1593	43.2176
gi|447110037|ref|WP_001187293.1|	multidrug__emrB	multidrug	1593	43.2176
gi|822016106|ref|WP_046877643.1|	multidrug__emrB	multidrug	1593	43.2176
gi|491042801|ref|WP_004904467.1|	multidrug__emrB	multidrug	1593	43.2176
gi|489922618|ref|WP_003825966.1|	multidrug__emrB	multidrug	1593	43.2176
gi|950633713|ref|WP_057483912.1|	multidrug__emrB	multidrug	1593	43.2176
gi|502671416|ref|WP_012907239.1|	multidrug__emrB	multidrug	1593	43.2176
gi|928819192|ref|WP_053881109.1|	multidrug__emrB	multidrug	1593	43.2176
gi|757800118|ref|WP_043017320.1|	multidrug__emrB	multidrug	1593	43.2176
gi|852042452|ref|WP_048266923.1|	multidrug__emrB	multidrug	1593	43.2176
gi|915954079|ref|WP_050939282.1|	multidrug__emrB	multidrug	1593	43.2176
gi|641640538|emb|CDQ52675.1|	multidrug__emrB	multidrug	1593	43.2176
gi|491055941|ref|WP_004917586.1|	multidrug__emrB	multidrug	1593	43.2176
gi|485872283|ref|WP_001469152.1|	multidrug__emrB	multidrug	1593	43.2176
gi|493870778|ref|WP_006817302.1|	multidrug__emrB	multidrug	1593	43.2176
gi|817112355|ref|WP_046485582.1|	multidrug__emrB	multidrug	1593	43.2176
gi|852126944|ref|WP_048291088.1|	multidrug__emrB	multidrug	1593	43.2176
gi|835242255|ref|WP_047414775.1|	multidrug__emrB	multidrug	1593	43.2176
gi|873899935|ref|WP_048606368.1|	multidrug__emrB	multidrug	1593	43.2176
gi|490206365|ref|WP_004104788.1|	multidrug__emrB	multidrug	1593	43.2176
gi|585330820|ref|WP_024212479.1|	multidrug__emrB	multidrug	1593	43.2176
gi|983377615|ref|WP_060555304.1|	multidrug__emrB	multidrug	1593	43.2176
gi|555258982|ref|WP_023241411.1|	multidrug__emrB	multidrug	1593	43.2176
AE016830.1.gene1786.p01	multidrug__EmrB-QacA family major facilitator transporter	multidrug	1593	43.2176
EU408347.1.gene6.p01	multidrug__EmrB-QacA family major facilitator transporter	multidrug	1593	43.2176
CP001918.1.gene4071.p01	multidrug__EmrB-QacA family major facilitator transporter	multidrug	1593	43.2176
AE016830.1.gene424.p01	multidrug__EmrB-QacA family major facilitator transporter	multidrug	1593	43.2176
CP003583.1.gene510.p01	multidrug__EmrB-QacA family major facilitator transporter	multidrug	1593	43.2176
NC_002951.3237419.p01	multidrug__EmrB-QacA family major facilitator transporter	multidrug	1593	43.2176
gi|291431185|gb|EFF04178.1|	multidrug__emrD	multidrug	1593	43.2176
ZP_03063464	multidrug__emrD	multidrug	1593	43.2176
YP_312412	multidrug__emrD	multidrug	1593	43.2176
gi|641686680|emb|CDN84509.1|	multidrug__emrD	multidrug	1593	43.2176
ZP_04651279	multidrug__emrD	multidrug	1593	43.2176
YP_002400178	multidrug__emrD	multidrug	1593	43.2176
YP_002393667	multidrug__emrD	multidrug	1593	43.2176
gi|499527904|emb|CCI74263.1|	multidrug__emrD	multidrug	1593	43.2176
YP_410000	multidrug__emrD	multidrug	1593	43.2176
AAC76696	multidrug__emrD	multidrug	1593	43.2176
YP_002331449	multidrug__emrD	multidrug	1593	43.2176
ABG71850	multidrug__emrD	multidrug	1593	43.2176
gi|689837811|dbj|GAL46031.1|	multidrug__emrD	multidrug	1593	43.2176
YP_543187	multidrug__emrD	multidrug	1593	43.2176
gi|808575916|emb|CPR13135.1|	multidrug__emrE	multidrug	1593	43.2176
ZP_04003442	multidrug__emrE	multidrug	1593	43.2176
YP_002398143	multidrug__emrE	multidrug	1593	43.2176
P23895	multidrug__emrE	multidrug	1593	43.2176
NC_008702.1.4608023.p01	multidrug__emrE	multidrug	1593	43.2176
ZP_03048536	multidrug__emrE	multidrug	1593	43.2176
gi|808660312|emb|CQD20591.1|	multidrug__emrE	multidrug	1593	43.2176
AAN80811	multidrug__emrE	multidrug	1593	43.2176
gi|641684674|emb|CDN82496.1|	multidrug__emrE	multidrug	1593	43.2176
gi|487613742|ref|WP_001735531.1|	multidrug__emrK	multidrug	1593	43.2176
gi|727382096|ref|WP_033804165.1|	multidrug__emrK	multidrug	1593	43.2176
gi|486279467|ref|WP_001570159.1|	multidrug__emrK	multidrug	1593	43.2176
gi|742671087|ref|WP_038976864.1|	multidrug__emrK	multidrug	1593	43.2176
gi|585367575|ref|WP_024249154.1|	multidrug__emrK	multidrug	1593	43.2176
gi|485667622|ref|WP_001308821.1|	multidrug__emrK	multidrug	1593	43.2176
gi|723050633|ref|WP_033547684.1|	multidrug__emrK	multidrug	1593	43.2176
NC_002695.1.915653.p01	multidrug__emrK	multidrug	1593	43.2176
gi|693139804|ref|WP_032281367.1|	multidrug__emrK	multidrug	1593	43.2176
gi|742835557|ref|WP_038987858.1|	multidrug__emrK	multidrug	1593	43.2176
gi|742917254|ref|WP_039022713.1|	multidrug__emrK	multidrug	1593	43.2176
gi|545297559|ref|WP_021577764.1|	multidrug__emrK	multidrug	1593	43.2176
gi|485780771|ref|WP_001403742.1|	multidrug__emrK	multidrug	1593	43.2176
CP000034.1.gene2563.p01	multidrug__emrK	multidrug	1593	43.2176
ZP_03053667	multidrug__major_facilitator_superfamily_transporter	multidrug	1593	43.2176
YP_001419960	multidrug__major_facilitator_superfamily_transporter	multidrug	1593	43.2176
JQ768046.1.gene8.p1	multidrug__major_facilitator_superfamily_transporter	multidrug	1593	43.2176
YP_001486998	multidrug__major_facilitator_superfamily_transporter	multidrug	1593	43.2176
CP001918.1.gene2931.p01	multidrug__major_facilitator_superfamily_transporter	multidrug	1593	43.2176
gi|421944075|gb|EKU01337.1|	multidrug__mdfA	multidrug	1593	43.2176
gi|332104663|gb|EGJ08009.1|	multidrug__mdfA	multidrug	1593	43.2176
NP_752857	multidrug__mdfA	multidrug	1593	43.2176
CP001918.1.gene2898.p01	multidrug__mdfA	multidrug	1593	43.2176
Y08743.gene.p01	multidrug__mdfA	multidrug	1593	43.2176
ZP_03003660	multidrug__mdfA	multidrug	1593	43.2176
YP_668774	multidrug__mdfA	multidrug	1593	43.2176
AAC44147	multidrug__mdfA	multidrug	1593	43.2176
YP_001457641	multidrug__mdfA	multidrug	1593	43.2176
BAG76424	multidrug__mdfA	multidrug	1593	43.2176
gi|928824385|ref|WP_053884538.1|	multidrug__mdfA	multidrug	1593	43.2176
gi|388607857|gb|EIM37061.1|	multidrug__mdfA	multidrug	1593	43.2176
ZP_02344185	multidrug__mdfA	multidrug	1593	43.2176
YP_407239	multidrug__mdfA	multidrug	1593	43.2176
gi|1044002084|emb|SBX40186.1|	multidrug__mdfA	multidrug	1593	43.2176
ACB17400	multidrug__mdfA	multidrug	1593	43.2176
YP_001334540	multidrug__mdfA	multidrug	1593	43.2176
gi|1044109257|emb|SBZ85298.1|	multidrug__mdfA	multidrug	1593	43.2176
YP_001176066	multidrug__mdfA	multidrug	1593	43.2176
YP_001462039	multidrug__mdfA	multidrug	1593	43.2176
CP000675.2.gene1502.p01	multidrug__mdfA	multidrug	1593	43.2176
gi|499249594|ref|WP_010947134.1|	multidrug__mdfA	multidrug	1593	43.2176
ZP_02775049	multidrug__mdfA	multidrug	1593	43.2176
ZP_03027991	multidrug__mdfA	multidrug	1593	43.2176
gi|765470878|ref|WP_044720440.1|	multidrug__mdtA	multidrug	1593	43.2176
gi|487690327|ref|WP_001774559.1|	multidrug__mdtA	multidrug	1593	43.2176
gi|535144324|gb|EQS89262.1|	multidrug__mdtA	multidrug	1593	43.2176
gi|446601676|ref|WP_000679022.1|	multidrug__mdtA	multidrug	1593	43.2176
gi|922244728|emb|CTY94634.1|	multidrug__mdtA	multidrug	1593	43.2176
gi|921331017|emb|CTX12516.1|	multidrug__mdtA	multidrug	1593	43.2176
gi|446601675|ref|WP_000679021.1|	multidrug__mdtA	multidrug	1593	43.2176
NC_002695.1.916584.p01	multidrug__mdtA	multidrug	1593	43.2176
gi|431604270|gb|ELI73679.1|	multidrug__mdtA	multidrug	1593	43.2176
gi|431610303|gb|ELI79602.1|	multidrug__mdtA	multidrug	1593	43.2176
gi|446601615|ref|WP_000678961.1|	multidrug__mdtA	multidrug	1593	43.2176
gi|921479759|emb|CTS89273.1|	multidrug__mdtA	multidrug	1593	43.2176
gi|291323259|gb|EFE62687.1|	multidrug__mdtA	multidrug	1593	43.2176
gi|1015092566|emb|CZW25224.1|	multidrug__mdtA	multidrug	1593	43.2176
gi|431338942|gb|ELG26004.1|	multidrug__mdtA	multidrug	1593	43.2176
CP004022.1.gene1672.p01	multidrug__mdtA	multidrug	1593	43.2176
gi|508406385|gb|EOV76981.1|	multidrug__mdtA	multidrug	1593	43.2176
CP004022.1.gene1673.p01	multidrug__mdtB	multidrug	1593	43.2176
gi|857586086|emb|CRL63207.1|	multidrug__mdtB	multidrug	1593	43.2176
gi|857778812|emb|CRL60247.1|	multidrug__mdtB	multidrug	1593	43.2176
CP001918.1.gene3440.p01	multidrug__mdtB	multidrug	1593	43.2176
gi|447120658|ref|WP_001197914.1|	multidrug__mdtB	multidrug	1593	43.2176
gi|555232854|ref|WP_023219755.1|	multidrug__mdtB	multidrug	1593	43.2176
gi|447120620|ref|WP_001197876.1|	multidrug__mdtB	multidrug	1593	43.2176
gi|754987988|ref|WP_042343210.1|	multidrug__mdtB	multidrug	1593	43.2176
gi|554957720|ref|WP_023202781.1|	multidrug__mdtB	multidrug	1593	43.2176
gi|583239411|ref|WP_024157252.1|	multidrug__mdtB	multidrug	1593	43.2176
gi|723117350|ref|WP_033560986.1|	multidrug__mdtB	multidrug	1593	43.2176
gi|554966775|ref|WP_023210704.1|	multidrug__mdtB	multidrug	1593	43.2176
gi|447120532|ref|WP_001197788.1|	multidrug__mdtB	multidrug	1593	43.2176
gi|447120618|ref|WP_001197874.1|	multidrug__mdtB	multidrug	1593	43.2176
CP001138.1.gene2235.p01	multidrug__mdtB	multidrug	1593	43.2176
gi|693046141|ref|WP_032216239.1|	multidrug__mdtB	multidrug	1593	43.2176
gi|447120629|ref|WP_001197885.1|	multidrug__mdtB	multidrug	1593	43.2176
gi|545241182|ref|WP_021539983.1|	multidrug__mdtB	multidrug	1593	43.2176
gi|640131263|ref|WP_024798501.1|	multidrug__mdtB	multidrug	1593	43.2176
gi|754630053|ref|WP_042017057.1|	multidrug__mdtB	multidrug	1593	43.2176
gi|447120590|ref|WP_001197846.1|	multidrug__mdtB	multidrug	1593	43.2176
gi|545254650|ref|WP_021551023.1|	multidrug__mdtB	multidrug	1593	43.2176
gi|487489933|ref|WP_001700900.1|	multidrug__mdtB	multidrug	1593	43.2176
gi|486092365|ref|WP_001510083.1|	multidrug__mdtB	multidrug	1593	43.2176
gi|693073981|ref|WP_032237268.1|	multidrug__mdtB	multidrug	1593	43.2176
gi|723045187|ref|WP_033545482.1|	multidrug__mdtB	multidrug	1593	43.2176
gi|553863833|ref|WP_023138386.1|	multidrug__mdtB	multidrug	1593	43.2176
gi|692993216|ref|WP_032180947.1|	multidrug__mdtB	multidrug	1593	43.2176
gi|447120616|ref|WP_001197872.1|	multidrug__mdtB	multidrug	1593	43.2176
NC_002695.1.916585.p01	multidrug__mdtB	multidrug	1593	43.2176
gi|447120533|ref|WP_001197789.1|	multidrug__mdtB	multidrug	1593	43.2176
gi|585233793|ref|WP_024169438.1|	multidrug__mdtB	multidrug	1593	43.2176
gi|447120586|ref|WP_001197842.1|	multidrug__mdtB	multidrug	1593	43.2176
gi|447120656|ref|WP_001197912.1|	multidrug__mdtB	multidrug	1593	43.2176
CP001918.1.gene3441.p01	multidrug__mdtC	multidrug	1593	43.2176
gi|516438580|ref|WP_017827492.1|	multidrug__mdtC	multidrug	1593	43.2176
CP004022.1.gene1674.p01	multidrug__mdtC	multidrug	1593	43.2176
gi|657322971|ref|WP_029396025.1|	multidrug__mdtC	multidrug	1593	43.2176
gi|857586087|emb|CRL63209.1|	multidrug__mdtC	multidrug	1593	43.2176
gi|857778813|emb|CRL60249.1|	multidrug__mdtC	multidrug	1593	43.2176
gi|554917939|ref|WP_023194007.1|	multidrug__mdtC	multidrug	1593	43.2176
gi|585355533|ref|WP_024237136.1|	multidrug__mdtC	multidrug	1593	43.2176
gi|447132822|ref|WP_001210078.1|	multidrug__mdtC	multidrug	1593	43.2176
CP001138.1.gene2236.p01	multidrug__mdtC	multidrug	1593	43.2176
gi|446590244|ref|WP_000667590.1|	multidrug__mdtC	multidrug	1593	43.2176
gi|486603784|ref|WP_001618699.1|	multidrug__mdtC	multidrug	1593	43.2176
gi|486191212|ref|WP_001543945.1|	multidrug__mdtC	multidrug	1593	43.2176
gi|447132838|ref|WP_001210094.1|	multidrug__mdtC	multidrug	1593	43.2176
gi|693139507|ref|WP_032281183.1|	multidrug__mdtC	multidrug	1593	43.2176
gi|554682018|ref|WP_023181958.1|	multidrug__mdtC	multidrug	1593	43.2176
gi|486197861|ref|WP_001547461.1|	multidrug__mdtC	multidrug	1593	43.2176
gi|446590188|ref|WP_000667534.1|	multidrug__mdtC	multidrug	1593	43.2176
NC_002695.1.916586.p01	multidrug__mdtC	multidrug	1593	43.2176
gi|487613367|ref|WP_001735415.1|	multidrug__mdtC	multidrug	1593	43.2176
gi|446590225|ref|WP_000667571.1|	multidrug__mdtC	multidrug	1593	43.2176
gi|345359234|gb|EGW91413.1|	multidrug__mdtC	multidrug	1593	43.2176
gi|545142697|ref|WP_021501376.1|	multidrug__mdtC	multidrug	1593	43.2176
gi|446590187|ref|WP_000667533.1|	multidrug__mdtC	multidrug	1593	43.2176
gi|545263888|ref|WP_021556954.1|	multidrug__mdtC	multidrug	1593	43.2176
gi|742862628|ref|WP_038994329.1|	multidrug__mdtC	multidrug	1593	43.2176
gi|446053005|ref|WP_000130860.1|	multidrug__mdtD	multidrug	1593	43.2176
NC_002695.1.916587.p01	multidrug__mdtD	multidrug	1593	43.2176
gi|693073054|ref|WP_032236466.1|	multidrug__mdtD	multidrug	1593	43.2176
gi|446053046|ref|WP_000130901.1|	multidrug__mdtD	multidrug	1593	43.2176
gi|545277213|ref|WP_021564462.1|	multidrug__mdtD	multidrug	1593	43.2176
gi|693158242|ref|WP_032294244.1|	multidrug__mdtD	multidrug	1593	43.2176
gi|446053040|ref|WP_000130895.1|	multidrug__mdtD	multidrug	1593	43.2176
gi|486353230|ref|WP_001590854.1|	multidrug__mdtE	multidrug	1593	43.2176
YP_405005	multidrug__mdtE	multidrug	1593	43.2176
gi|657686918|ref|WP_029487705.1|	multidrug__mdtE	multidrug	1593	43.2176
gi|447004751|ref|WP_001082007.1|	multidrug__mdtE	multidrug	1593	43.2176
gi|391257401|gb|EIQ16513.1|	multidrug__mdtE	multidrug	1593	43.2176
gi|585341406|ref|WP_024223032.1|	multidrug__mdtE	multidrug	1593	43.2176
gi|486000143|ref|WP_001501509.1|	multidrug__mdtE	multidrug	1593	43.2176
YP_002414661	multidrug__mdtE	multidrug	1593	43.2176
gi|633880440|emb|CDP67560.1|	multidrug__mdtE	multidrug	1593	43.2176
gi|447004721|ref|WP_001081977.1|	multidrug__mdtE	multidrug	1593	43.2176
gi|486214544|ref|WP_001556297.1|	multidrug__mdtE	multidrug	1593	43.2176
gi|754615047|ref|WP_042004421.1|	multidrug__mdtE	multidrug	1593	43.2176
gi|487418604|ref|WP_001685632.1|	multidrug__mdtE	multidrug	1593	43.2176
gi|507088143|ref|WP_016158877.1|	multidrug__mdtE	multidrug	1593	43.2176
gi|486096653|ref|WP_001510469.1|	multidrug__mdtE	multidrug	1593	43.2176
YP_002400009	multidrug__mdtE	multidrug	1593	43.2176
gi|545237503|ref|WP_021536627.1|	multidrug__mdtE	multidrug	1593	43.2176
ZP_03043001	multidrug__mdtE	multidrug	1593	43.2176
gi|447003335|ref|WP_001080591.1|	multidrug__mdtE	multidrug	1593	43.2176
gi|545253558|ref|WP_021550028.1|	multidrug__mdtE	multidrug	1593	43.2176
gi|585358425|ref|WP_024240023.1|	multidrug__mdtE	multidrug	1593	43.2176
gi|545278489|ref|WP_021565695.1|	multidrug__mdtE	multidrug	1593	43.2176
gi|487379403|ref|WP_001652213.1|	multidrug__mdtE	multidrug	1593	43.2176
YP_002384138	multidrug__mdtF	multidrug	1593	43.2176
ZP_03063547	multidrug__mdtF	multidrug	1593	43.2176
gi|487475739|ref|WP_001697126.1|	multidrug__mdtF	multidrug	1593	43.2176
gi|510913720|ref|WP_016234987.1|	multidrug__mdtF	multidrug	1593	43.2176
gi|693120879|ref|WP_032269897.1|	multidrug__mdtF	multidrug	1593	43.2176
gi|803469184|ref|WP_046072900.1|	multidrug__mdtF	multidrug	1593	43.2176
gi|485773414|ref|WP_001397246.1|	multidrug__mdtF	multidrug	1593	43.2176
gi|643605601|ref|WP_025238134.1|	multidrug__mdtF	multidrug	1593	43.2176
ZP_02901439	multidrug__mdtF	multidrug	1593	43.2176
YP_002400010	multidrug__mdtF	multidrug	1593	43.2176
YP_002847505	multidrug__mdtF	multidrug	1593	43.2176
gi|489922738|ref|WP_003826085.1|	multidrug__mdtF	multidrug	1593	43.2176
gi|486162858|ref|WP_001526415.1|	multidrug__mdtF	multidrug	1593	43.2176
gi|485763612|ref|WP_001388625.1|	multidrug__mdtF	multidrug	1593	43.2176
gi|693049914|ref|WP_032219324.1|	multidrug__mdtF	multidrug	1593	43.2176
gi|493738074|ref|WP_006687252.1|	multidrug__mdtF	multidrug	1593	43.2176
gi|507086511|ref|WP_016157252.1|	multidrug__mdtF	multidrug	1593	43.2176
gi|754957138|ref|WP_042313243.1|	multidrug__mdtF	multidrug	1593	43.2176
gi|486168149|ref|WP_001531475.1|	multidrug__mdtF	multidrug	1593	43.2176
YP_405004	multidrug__mdtF	multidrug	1593	43.2176
gi|757800059|ref|WP_043017261.1|	multidrug__mdtF	multidrug	1593	43.2176
gi|487568053|ref|WP_001719028.1|	multidrug__mdtF	multidrug	1593	43.2176
gi|445947040|ref|WP_000024895.1|	multidrug__mdtF	multidrug	1593	43.2176
gi|445947023|ref|WP_000024878.1|	multidrug__mdtF	multidrug	1593	43.2176
YP_001882200	multidrug__mdtF	multidrug	1593	43.2176
gi|487663500|ref|WP_001753174.1|	multidrug__mdtF	multidrug	1593	43.2176
gi|487391485|ref|WP_001662771.1|	multidrug__mdtF	multidrug	1593	43.2176
gi|693157279|ref|WP_032293355.1|	multidrug__mdtF	multidrug	1593	43.2176
YP_002807856	multidrug__mdtF	multidrug	1593	43.2176
YP_002414662	multidrug__mdtF	multidrug	1593	43.2176
gi|487394476|ref|WP_001665416.1|	multidrug__mdtF	multidrug	1593	43.2176
gi|485894624|ref|WP_001486206.1|	multidrug__mdtF	multidrug	1593	43.2176
gi|486394474|ref|WP_001604027.1|	multidrug__mdtF	multidrug	1593	43.2176
gi|476856987|gb|ENB51840.1|	multidrug__mdtF	multidrug	1593	43.2176
YP_002409908	multidrug__mdtF	multidrug	1593	43.2176
gi|445947045|ref|WP_000024900.1|	multidrug__mdtF	multidrug	1593	43.2176
gi|445947001|ref|WP_000024856.1|	multidrug__mdtF	multidrug	1593	43.2176
gi|510916034|ref|WP_016237164.1|	multidrug__mdtF	multidrug	1593	43.2176
gi|485870663|ref|WP_001467705.1|	multidrug__mdtF	multidrug	1593	43.2176
gi|486280055|ref|WP_001570413.1|	multidrug__mdtF	multidrug	1593	43.2176
gi|693063576|ref|WP_032229546.1|	multidrug__mdtF	multidrug	1593	43.2176
gi|485866619|ref|WP_001464736.1|	multidrug__mdtF	multidrug	1593	43.2176
gi|692982586|ref|WP_032172458.1|	multidrug__mdtF	multidrug	1593	43.2176
gi|487548529|ref|WP_001713652.1|	multidrug__mdtF	multidrug	1593	43.2176
gi|486233868|ref|WP_001560073.1|	multidrug__mdtF	multidrug	1593	43.2176
gi|486414050|ref|WP_001611044.1|	multidrug__mdtF	multidrug	1593	43.2176
gi|486253241|ref|WP_001564731.1|	multidrug__mdtF	multidrug	1593	43.2176
gi|693118280|ref|WP_032268080.1|	multidrug__mdtF	multidrug	1593	43.2176
YP_001464983	multidrug__mdtF	multidrug	1593	43.2176
gi|490199798|ref|WP_004098300.1|	multidrug__mdtF	multidrug	1593	43.2176
gi|487428290|ref|WP_001688037.1|	multidrug__mdtF	multidrug	1593	43.2176
YP_001460310	multidrug__mdtF	multidrug	1593	43.2176
gi|487505941|ref|WP_001705510.1|	multidrug__mdtF	multidrug	1593	43.2176
gi|490102949|ref|WP_004004810.1|	multidrug__mdtF	multidrug	1593	43.2176
gi|693097066|ref|WP_032253419.1|	multidrug__mdtF	multidrug	1593	43.2176
gi|486204885|ref|WP_001551802.1|	multidrug__mdtF	multidrug	1593	43.2176
gi|727763004|ref|WP_033868126.1|	multidrug__mdtF	multidrug	1593	43.2176
gi|487361978|ref|WP_001636780.1|	multidrug__mdtF	multidrug	1593	43.2176
gi|693033563|ref|WP_032208626.1|	multidrug__mdtF	multidrug	1593	43.2176
gi|487350091|ref|WP_001633395.1|	multidrug__mdtF	multidrug	1593	43.2176
gi|445947019|ref|WP_000024874.1|	multidrug__mdtF	multidrug	1593	43.2176
ZP_03032068	multidrug__mdtF	multidrug	1593	43.2176
gi|445947051|ref|WP_000024906.1|	multidrug__mdtF	multidrug	1593	43.2176
gi|445947027|ref|WP_000024882.1|	multidrug__mdtF	multidrug	1593	43.2176
gi|485766147|ref|WP_001390776.1|	multidrug__mdtF	multidrug	1593	43.2176
gi|445947058|ref|WP_000024913.1|	multidrug__mdtF	multidrug	1593	43.2176
gi|486386994|ref|WP_001600655.1|	multidrug__mdtF	multidrug	1593	43.2176
gi|487583784|ref|WP_001724011.1|	multidrug__mdtF	multidrug	1593	43.2176
ZP_03067876	multidrug__mdtF	multidrug	1593	43.2176
gi|692990329|ref|WP_032178723.1|	multidrug__mdtF	multidrug	1593	43.2176
gi|693140358|ref|WP_032281784.1|	multidrug__mdtF	multidrug	1593	43.2176
gi|486029954|ref|WP_001504806.1|	multidrug__mdtF	multidrug	1593	43.2176
gi|445947030|ref|WP_000024885.1|	multidrug__mdtF	multidrug	1593	43.2176
gi|693052542|ref|WP_032221381.1|	multidrug__mdtF	multidrug	1593	43.2176
Q8FCI8	multidrug__mdtF	multidrug	1593	43.2176
gi|693168271|ref|WP_032301145.1|	multidrug__mdtF	multidrug	1593	43.2176
gi|485887328|ref|WP_001480789.1|	multidrug__mdtF	multidrug	1593	43.2176
gi|445947007|ref|WP_000024862.1|	multidrug__mdtF	multidrug	1593	43.2176
YP_859120	multidrug__mdtF	multidrug	1593	43.2176
gi|510925923|ref|WP_016246656.1|	multidrug__mdtF	multidrug	1593	43.2176
gi|391243981|gb|EIQ03268.1|	multidrug__mdtF	multidrug	1593	43.2176
gi|486192935|ref|WP_001544991.1|	multidrug__mdtF	multidrug	1593	43.2176
gi|391257402|gb|EIQ16514.1|	multidrug__mdtF	multidrug	1593	43.2176
gi|486265307|ref|WP_001567066.1|	multidrug__mdtF	multidrug	1593	43.2176
gi|518679614|ref|WP_019841307.1|	multidrug__mdtF	multidrug	1593	43.2176
gi|727763509|ref|WP_033868506.1|	multidrug__mdtF	multidrug	1593	43.2176
gi|510923188|ref|WP_016243973.1|	multidrug__mdtF	multidrug	1593	43.2176
gi|693119083|ref|WP_032268563.1|	multidrug__mdtF	multidrug	1593	43.2176
gi|487576579|ref|WP_001721908.1|	multidrug__mdtF	multidrug	1593	43.2176
gi|692998691|ref|WP_032185382.1|	multidrug__mdtF	multidrug	1593	43.2176
YP_691296	multidrug__mdtF	multidrug	1593	43.2176
ZP_03042915	multidrug__mdtF	multidrug	1593	43.2176
gi|487380919|ref|WP_001653479.1|	multidrug__mdtF	multidrug	1593	43.2176
gi|476923968|gb|ENC13656.1|	multidrug__mdtF	multidrug	1593	43.2176
gi|485876184|ref|WP_001472477.1|	multidrug__mdtF	multidrug	1593	43.2176
YP_002272991	multidrug__mdtF	multidrug	1593	43.2176
gi|445996305|ref|WP_000074160.1|	multidrug__mdtG	multidrug	1593	43.2176
gi|291469891|gb|EFF12375.1|	multidrug__mdtG	multidrug	1593	43.2176
gi|545253027|ref|WP_021549763.1|	multidrug__mdtG	multidrug	1593	43.2176
gi|935670099|ref|WP_054496344.1|	multidrug__mdtG	multidrug	1593	43.2176
gi|545167973|ref|WP_021522510.1|	multidrug__mdtG	multidrug	1593	43.2176
NP_753232	multidrug__mdtG	multidrug	1593	43.2176
A1A9U9	multidrug__mdtG	multidrug	1593	43.2176
B7LT82	multidrug__mdtG	multidrug	1593	43.2176
YP_002402255	multidrug__mdtG	multidrug	1593	43.2176
gi|556477904|ref|WP_023329491.1|	multidrug__mdtG	multidrug	1593	43.2176
gi|693097284|ref|WP_032253606.1|	multidrug__mdtG	multidrug	1593	43.2176
ZP_04004395	multidrug__mdtG	multidrug	1593	43.2176
ZP_02662290	multidrug__mdtG	multidrug	1593	43.2176
gi|486166578|ref|WP_001529963.1|	multidrug__mdtH	multidrug	1593	43.2176
gi|693030768|ref|WP_032206311.1|	multidrug__mdtH	multidrug	1593	43.2176
gi|485746547|ref|WP_001372951.1|	multidrug__mdtH	multidrug	1593	43.2176
[truncated: 1,688 more rows]

## Sheet: Table S2
Table S2. Non-redundant mobile genetic elements detected in metagenomic analysis
Gene ID	Subtype	Type of mobile genetic element	Number of type gene	Relative type gene abundance (%)
gene_419_intI1_FJ790886.1_1	integrase__intI1-407	integrase	6	2.38095
gene_542_intI1_DQ647028.2_1	integrase__intI1-530	integrase	6	2.38095
gene_269_intI1_EU014075.1_1	integrase__intI1-268	integrase	6	2.38095
gene_1750_intI1_AF322577.2_1	integrase__intI1-1695	integrase	6	2.38095
gene_499_intI1_JX486125.1_1	integrase__intI1-487	integrase	6	2.38095
gene_2401_int3_CP002634.1_1	integrase__int3-2317	integrase	6	2.38095
gene_406_IS91_CP018710.1_1	IS91__IS91-395	IS91	63	25
gene_1890_IS91_CP005188.1_1	IS91__IS91-1832	IS91	63	25
gene_2649_IS91_MTKG01000140.1_1	IS91__IS91-2554	IS91	63	25
gene_270_IS91_MOFF01000153.1_1	IS91__IS91-269	IS91	63	25
gene_2600_IS91_CP012199.1_1	IS91__IS91-2508	IS91	63	25
gene_525_IS91_MNPD01000059.1_1	IS91__IS91-513	IS91	63	25
gene_2315_IS91_CP009122.1_1	IS91__IS91-2236	IS91	63	25
gene_1669_IS91_CP009122.1_1	IS91__IS91-1614	IS91	63	25
gene_2149_IS91_CP005084.1_1	IS91__IS91-2081	IS91	63	25
gene_2043_IS91_CP000356.1_1	IS91__IS91-1978	IS91	63	25
gene_327_IS91_LRKR01000133.1_1	IS91__IS91-323	IS91	63	25
gene_1100_IS91_CP000690.1_1	IS91__IS91-1067	IS91	63	25
gene_1837_IS91_CP012199.1_1	IS91__IS91-1779	IS91	63	25
gene_1339_IS91_CP009122.1_1	IS91__IS91-1294	IS91	63	25
gene_775_IS91_MOHT01000119.1_1	IS91__IS91-757	IS91	63	25
gene_615_IS91_CP000618.1_1	IS91__IS91-602	IS91	63	25
gene_2589_IS91_FQ482074.1_1	IS91__IS91-2497	IS91	63	25
gene_2644_IS91_CP002447.1_1	IS91__IS91-2550	IS91	63	25
gene_1461_IS91_CP000490.1_1	IS91__IS91-1414	IS91	63	25
gene_2618_IS91_CP017105.1_1	IS91__IS91-2526	IS91	63	25
gene_2169_IS91_CP002784.1_1	IS91__IS91-2101	IS91	63	25
gene_829_IS91_MOFD01000166.1_1	IS91__IS91-809	IS91	63	25
gene_1845_IS91_CP012199.1_1	IS91__IS91-1787	IS91	63	25
gene_2513_IS91_CP002417.1_1	IS91__IS91-2422	IS91	63	25
gene_1047_IS91_CP004393.1_1	IS91__IS91-1018	IS91	63	25
gene_1886_IS91_CP005188.1_1	IS91__IS91-1828	IS91	63	25
gene_1053_IS91_MOXO01000337.1_1	IS91__IS91-1024	IS91	63	25
gene_2629_IS91_MLFK01000009.1_1	IS91__IS91-2536	IS91	63	25
gene_2726_IS91_CP001635.1_1	IS91__IS91-2629	IS91	63	25
gene_1274_IS91_CP001349.1_1	IS91__IS91-1231	IS91	63	25
gene_2520_IS91_CP000753.1_2	IS91__IS91-2429	IS91	63	25
gene_2115_IS91_CP017105.1_1	IS91__IS91-2047	IS91	63	25
gene_1589_IS91_CP002417.1_1	IS91__IS91-1538	IS91	63	25
gene_981_IS91_CDSA010000003.1_1	IS91__IS91-955	IS91	63	25
gene_683_IS91_CP013729.1_1	IS91__IS91-670	IS91	63	25
gene_2134_IS91_CP003917.1_1	IS91__IS91-2066	IS91	63	25
gene_2630_IS91_CP003742.1_1	IS91__IS91-2537	IS91	63	25
gene_2643_IS91_AJHK02000009.1_1	IS91__IS91-2549	IS91	63	25
gene_2727_IS91_CP000267.1_1	IS91__IS91-2630	IS91	63	25
gene_1615_IS91_CP000356.1_1	IS91__IS91-1564	IS91	63	25
gene_1428_IS91_CP002783.1_1	IS91__IS91-1383	IS91	63	25
gene_1384_IS91_MOKM01000293.1_1	IS91__IS91-1339	IS91	63	25
gene_326_IS91_CP000034.1_1	IS91__IS91-322	IS91	63	25
gene_2594_IS91_CP002783.1_1	IS91__IS91-2502	IS91	63	25
gene_1735_IS91_MLYM01000036.1_1	IS91__IS91-1680	IS91	63	25
gene_2325_IS91_CP001392.1_1	IS91__IS91-2244	IS91	63	25
gene_2148_IS91_CP002798.1_1	IS91__IS91-2080	IS91	63	25
gene_447_IS91_CP000473.1_1	IS91__IS91-435	IS91	63	25
gene_2111_IS91_CP002657.1_1	IS91__IS91-2043	IS91	63	25
gene_1284_IS91_MSDV01000044.1_1	IS91__IS91-1241	IS91	63	25
gene_474_IS91_AY545598.5_1	IS91__IS91-462	IS91	63	25
gene_1174_IS91_CP001046.1_1	IS91__IS91-1137	IS91	63	25
gene_773_IS91_CP001918.1_1	IS91__IS91-755	IS91	63	25
gene_1665_IS91_CP001635.1_1	IS91__IS91-1610	IS91	63	25
gene_1007_IS91_CP017105.1_1	IS91__IS91-981	IS91	63	25
gene_1857_IS91_CP003742.1_1	IS91__IS91-1799	IS91	63	25
gene_1891_IS91_CP003742.1_1	IS91__IS91-1833	IS91	63	25
gene_1307_IS91_AM902716.1_1	IS91__IS91-1263	IS91	63	25
gene_2597_IS91_MNXT01000023.1_1	IS91__IS91-2505	IS91	63	25
gene_334_IS91_MOIG01000044.1_1	IS91__IS91-330	IS91	63	25
gene_362_IS91_CP003742.1_1	IS91__IS91-355	IS91	63	25
gene_2418_IS91_MOJA01000111.1_1	IS91__IS91-2332	IS91	63	25
gene_1914_IS91_MNUL01000105.1_1	IS91__IS91-1855	IS91	63	25
gene_485_ISCR21_JN872329.1_1	ISCR__ISCR21-473	ISCR	1	0.396825
gene_841_IS200_X56834_1	IS-others__IS200-819	IS-others	1	0.396825
gene_670_istA_CBVQ010000196.1_1	istA__istA-657	istA	2	0.793651
gene_1958_istA_KU130294.1_1	istA__istA-1895	istA	2	0.793651
gene_134_repUS12__rep(pUB110)_AF181950_1	plasmid__repUS12-133	plasmid	8	3.1746
gene_244_Col156_1__NC_009781_1	plasmid__Col156-243	plasmid	8	3.1746
gene_238_IncQ1_1__HE654726_1	plasmid__IncQ1-237	plasmid	8	3.1746
gene_159_IncW_1__EF633507_1	plasmid__IncW-158	plasmid	8	3.1746
gene_117_rep22_1_repB(pUB110)_X03408.1_1	plasmid__rep22-116	plasmid	8	3.1746
gene_199_IncFIB(pLF82)_1_pLF82_CU638872_1	plasmid__IncFIB(pLF82)-198	plasmid	8	3.1746
gene_170_IncFIB(AP001918)_1__AP001918_1	plasmid__IncFIB(AP001918)-169	plasmid	8	3.1746
gene_67_rep13_5_rep(pMC524/MBM)_AJ312056.2_1	plasmid__rep13-66	plasmid	8	3.1746
gene_2633_Tn916-orf19_KC414929_1	Tn916__Tn916-orf19-2540	Tn916	1	0.396825
gene_748_tniA_JN566044.1_1	tniA__tniA-733	tniA	11	4.36508
gene_2429_tniA_KM877517.1_1	tniA__tniA-2343	tniA	11	4.36508
gene_2804_tniA_KM877517.1_1	tniA__tniA-2703	tniA	11	4.36508
gene_569_tniA_CP000353.2_1	tniA__tniA-557	tniA	11	4.36508
gene_1570_tniA_KF743817.1_1	tniA__tniA-1519	tniA	11	4.36508
gene_776_tniA_L29404.2_1	tniA__tniA-758	tniA	11	4.36508
gene_682_tniA_CTRJ01000005.1_1	tniA__tniA-669	tniA	11	4.36508
gene_285_tniA_HQ662557.1_1	tniA__tniA-282	tniA	11	4.36508
gene_2795_tniA_AGTD01000004.1_1	tniA__tniA-2694	tniA	11	4.36508
gene_1354_tniA_AEEU01000268.1_1	tniA__tniA-1309	tniA	11	4.36508
gene_838_tniA_EF107516.1_1	tniA__tniA-817	tniA	11	4.36508
gene_473_tniB_U67194.4_1	tniB__tniB-461	tniB	9	3.57143
gene_2239_tniB_AEEU01000268.1_1	tniB__tniB-2166	tniB	9	3.57143
gene_353_tniB_LN794248.1_1	tniB__tniB-347	tniB	9	3.57143
gene_332_tniB_LC169579.1_1	tniB__tniB-328	tniB	9	3.57143
gene_385_tniB_CP001856.1_1	tniB__tniB-375	tniB	9	3.57143
gene_1409_tniB_AM993098.1_1	tniB__tniB-1364	tniB	9	3.57143
gene_2801_tniB_KU254577.1_1	tniB__tniB-2700	tniB	9	3.57143
gene_439_tniB_GQ227991.1_1	tniB__tniB-427	tniB	9	3.57143
gene_1971_tniB_CCES01000002.1_1	tniB__tniB-1907	tniB	9	3.57143
gene_876_tnpA_JFWY01000082.1_1	transposase__tnpA-853	transposase	150	59.5238
gene_278_tnpA_AB304081.1_1	transposase__tnpA-276	transposase	150	59.5238
gene_366_tnpA_JFVF01000080.1_1	transposase__tnpA-358	transposase	150	59.5238
gene_2220_tnpA_CP006581.1_1	transposase__tnpA-2148	transposase	150	59.5238
gene_905_tnpA_CBZT010000036.1_1	transposase__tnpA-882	transposase	150	59.5238
gene_779_tnpA_GU067641.1_1	transposase__tnpA-761	transposase	150	59.5238
gene_2241_tnpA_EU366287.1_1	transposase__tnpA-2168	transposase	150	59.5238
gene_1679_tnpA_CP006582.1_1	transposase__tnpA-1624	transposase	150	59.5238
gene_2688_tnpA_HG322949.1_1	transposase__tnpA-2593	transposase	150	59.5238
gene_649_tnpA_CCYR01000042.1_1	transposase__tnpA-636	transposase	150	59.5238
gene_1871_tnpA_CP006582.1_1	transposase__tnpA-1813	transposase	150	59.5238
gene_1817_tnpA_AE014299.2_1	transposase__tnpA-1761	transposase	150	59.5238
gene_2478_tnpA_AP012555.1_1	transposase__tnpA-2387	transposase	150	59.5238
gene_2243_tnpA1_AY208917.2_1	transposase__tnpA1-2169	transposase	150	59.5238
gene_2221_tnpA_AM286690.1_1	transposase__tnpA-2149	transposase	150	59.5238
gene_2355_tnpA3_HG916853.1_1	transposase__tnpA3-2273	transposase	150	59.5238
gene_1092_tnpA_AMBZ01000002.1_1	transposase__tnpA-1059	transposase	150	59.5238
gene_1573_tnpA_CP000352.1_1	transposase__tnpA-1522	transposase	150	59.5238
gene_1717_tnpA_AE014299.2_1	transposase__tnpA-1662	transposase	150	59.5238
gene_2222_tnpA_CDAD01000043.1_1	transposase__tnpA-2150	transposase	150	59.5238
gene_1023_tnpA_AY786981.1_1	transposase__tnpA-996	transposase	150	59.5238
gene_2534_tnpA_LN899827.1_1	transposase__tnpA-2443	transposase	150	59.5238
gene_412_tnpA_FN806773.1_1	transposase__tnpA-400	transposase	150	59.5238
gene_279_tnpA_M95402.1_1	transposase__tnpA-277	transposase	150	59.5238
gene_2342_tnpA_KU736877.1_1	transposase__tnpA-2261	transposase	150	59.5238
gene_1818_tnpA_7_10_LN890520.1_1	transposase__tnpA-1762	transposase	150	59.5238
gene_664_tnpA_KC609323.1_1	transposase__tnpA-651	transposase	150	59.5238
gene_390_tnpA_FN806773.1_1	transposase__tnpA-380	transposase	150	59.5238
gene_1373_tnpA_CP006582.1_1	transposase__tnpA-1328	transposase	150	59.5238
gene_2392_tnpA13_HG916826.1_1	transposase__tnpA13-2308	transposase	150	59.5238
gene_368_tnpA_KT364224.1_1	transposase__tnpA-360	transposase	150	59.5238
gene_2563_tnpA_KU254577.1_1	transposase__tnpA-2472	transposase	150	59.5238
gene_1111_tnpA_FR854090.1_1	transposase__tnpA-1078	transposase	150	59.5238
gene_648_tnpA_CCYP01000054.1_1	transposase__tnpA-635	transposase	150	59.5238
gene_1622_tnpA_JX077110.1_1	transposase__tnpA-1570	transposase	150	59.5238
gene_2228_tnpA_AM260957.1_1	transposase__tnpA-2156	transposase	150	59.5238
gene_402_tnpA_CP002474.1_1	transposase__tnpA-391	transposase	150	59.5238
gene_381_tnpA_AODZ01000132.1_1	transposase__tnpA-371	transposase	150	59.5238
gene_759_tnpA_CP000352.1_1	transposase__tnpA-741	transposase	150	59.5238
gene_1132_tnpA_AY509004.1_1	transposase__tnpA-1097	transposase	150	59.5238
gene_2562_tnpA_JX448550.1_1	transposase__tnpA-2471	transposase	150	59.5238
gene_1538_tnpA_KU736879.1_1	transposase__tnpA-1487	transposase	150	59.5238
gene_1646_tnpA3_HG916826.1_1	transposase__tnpA3-1592	transposase	150	59.5238
gene_729_tnpA_LC155908.1_1	transposase__tnpA-716	transposase	150	59.5238
gene_1640_tnpA_AF099014.1_1	transposase__tnpA-1586	transposase	150	59.5238
gene_2266_tnpA_LFUT01000004.1_1	transposase__tnpA-2192	transposase	150	59.5238
gene_1533_tnpA_FAVL01000073.1_1	transposase__tnpA-1483	transposase	150	59.5238
gene_1763_tnpA_DQ839391.1_1	transposase__tnpA-1708	transposase	150	59.5238
gene_2331_tnpA_JF745030.2_1	transposase__tnpA-2250	transposase	150	59.5238
gene_1536_tnpA_EF151283.1_1	transposase__tnpA-1485	transposase	150	59.5238
gene_2288_tnpA_CDAC01000056.1_1	transposase__tnpA-2212	transposase	150	59.5238
gene_1117_tnpA_KJ933392.1_1	transposase__tnpA-1084	transposase	150	59.5238
gene_1378_tnpA_CCWG01000122.1_1	transposase__tnpA-1333	transposase	150	59.5238
gene_1452_tnpA_DQ147773.1_1	transposase__tnpA-1406	transposase	150	59.5238
gene_2604_tnpA_CAVM010000213.1_1	transposase__tnpA-2512	transposase	150	59.5238
gene_1110_tnpA_GU371928.1_2	transposase__tnpA-1077	transposase	150	59.5238
gene_1974_tnpA_KF295829.1_1	transposase__tnpA-1910	transposase	150	59.5238
gene_692_tnpA_HM560971.1_1	transposase__tnpA-679	transposase	150	59.5238
gene_2007_tnpA_AF042490.4_1	transposase__tnpA-1943	transposase	150	59.5238
gene_1507_tnpA_KU736877.1_1	transposase__tnpA-1458	transposase	150	59.5238
gene_1347_tnpA_FLQY01000035.1_1	transposase__tnpA-1302	transposase	150	59.5238
gene_1203_tnpA_LC075716.1_1	transposase__tnpA-1165	transposase	150	59.5238
gene_1181_tnpA11_HG916826.1_1	transposase__tnpA11-1144	transposase	150	59.5238
gene_1396_tnpA_LM676407.1_1	transposase__tnpA-1351	transposase	150	59.5238
gene_2309_tnpAN_CP003376.1_1	transposase__tnpAN-2231	transposase	150	59.5238
gene_729_tnpA_LC155908.1_2	transposase__tnpA-716	transposase	150	59.5238
gene_997_tnpA_AF342826.1_1	transposase__tnpA-971	transposase	150	59.5238
gene_1030_tnpA_LK931667.1_1	transposase__tnpA-1003	transposase	150	59.5238
gene_1349_tnpA_AE014299.2_3	transposase__tnpA-1304	transposase	150	59.5238
gene_2034_tnpA1_ADFW01000001.1_1	transposase__tnpA1-1970	transposase	150	59.5238
gene_414_tnpA_AL513383.1_2	transposase__tnpA-402	transposase	150	59.5238
gene_2436_tnpA_X92946.1_1	transposase__tnpA-2350	transposase	150	59.5238
gene_816_tnpA3_HE577112.1_1	transposase__tnpA3-796	transposase	150	59.5238
gene_1716_tnpA_AY821803.1_1	transposase__tnpA-1661	transposase	150	59.5238
gene_2566_tnpA_CP009233.1_1	transposase__tnpA-2475	transposase	150	59.5238
gene_2351_tnpA_CBYB010000003.1_1	transposase__tnpA-2269	transposase	150	59.5238
gene_710_tnpA_AY894752.1_1	transposase__tnpA-697	transposase	150	59.5238
gene_341_tnpA_KU130294.1_1	transposase__tnpA-337	transposase	150	59.5238
gene_1033_tnpA_LC198842.1_1	transposase__tnpA-1006	transposase	150	59.5238
gene_1283_tnpA_JMOZ01000294.1_1	transposase__tnpA-1240	transposase	150	59.5238
gene_1258_tnpA_AF087482.1_1	transposase__tnpA-1217	transposase	150	59.5238
gene_2471_tnpA-1_AJ877225.1_1	transposase__tnpA-1-2380	transposase	150	59.5238
gene_2341_tnpA_KX530813.1_1	transposase__tnpA-2260	transposase	150	59.5238
gene_1582_tnpA_EF628292.1_1	transposase__tnpA-1531	transposase	150	59.5238
gene_1825_tnpA1353_KJ541071.1_1	transposase__tnpA1353-1768	transposase	150	59.5238
gene_2743_tnpA_CT573071.1_1	transposase__tnpA-2646	transposase	150	59.5238
gene_286_tnpA_KU997026.1_1	transposase__tnpA-283	transposase	150	59.5238
gene_2350_tnpA3_CDAZ01000010.1_1	transposase__tnpA3-2268	transposase	150	59.5238
gene_1138_tnpA_KJ588779.1_1	transposase__tnpA-1103	transposase	150	59.5238
gene_2452_tnpA_CCAE010000033.1_1	transposase__tnpA-2364	transposase	150	59.5238
gene_2509_tnpA_GU371926.1_2	transposase__tnpA-2418	transposase	150	59.5238
gene_1768_tnpA_FQ482074.1_1	transposase__tnpA-1713	transposase	150	59.5238
gene_1841_tnpA_KJ439039.1_1	transposase__tnpA-1783	transposase	150	59.5238
gene_493_tnpA_ISSod1_AE014300.1_2	transposase__tnpA-481	transposase	150	59.5238
gene_1915_tnpA_CDAG01000005.1_1	transposase__tnpA-1856	transposase	150	59.5238
gene_2737_tnpA_CP002881.1_1	transposase__tnpA-2640	transposase	150	59.5238
gene_950_tnpA_CYCY01000048.1_1	transposase__tnpA-924	transposase	150	59.5238
gene_1777_tnpA_AH009976.2_1	transposase__tnpA-1722	transposase	150	59.5238
gene_642_tnpA-2_AJ877225.1_1	transposase__tnpA-2-629	transposase	150	59.5238
gene_2582_tnpA_JQ241791.1_1	transposase__tnpA-2490	transposase	150	59.5238
gene_2523_tnpA1133_AY463797.8_1	transposase__tnpA1133-2432	transposase	150	59.5238
gene_1510_tnpA_KJ933392.1_1	transposase__tnpA-1461	transposase	150	59.5238
gene_2340_tnpA_AB238971.1_1	transposase__tnpA-2259	transposase	150	59.5238
gene_684_tnpA_AB238971.1_1	transposase__tnpA-671	transposase	150	59.5238
gene_344_tnpA_LM676437.1_1	transposase__tnpA-340	transposase	150	59.5238
gene_2079_tnpA_KJ933392.1_1	transposase__tnpA-2013	transposase	150	59.5238
gene_2174_tnpA_AE014299.2_1	transposase__tnpA-2106	transposase	150	59.5238
gene_2205_tnpA_KX029331.1_1	transposase__tnpA-2137	transposase	150	59.5238
gene_910_tnpA_AB854326.1_1	transposase__tnpA-887	transposase	150	59.5238
gene_330_tnpA_KP893385.1_1	transposase__tnpA-326	transposase	150	59.5238
gene_2086_tnpA_CDAD01000016.1_1	transposase__tnpA-2020	transposase	150	59.5238
gene_2194_tnpA_LC015492.1_1	transposase__tnpA-2126	transposase	150	59.5238
gene_2689_tnpA_KX470419.1_1	transposase__tnpA-2594	transposase	150	59.5238
gene_1525_tnpA_KU130294.1_1	transposase__tnpA-1476	transposase	150	59.5238
gene_382_tnpA-2_AM261760.1_1	transposase__tnpA-2-372	transposase	150	59.5238
gene_277_tnpA_AF071413.3_1	transposase__tnpA-275	transposase	150	59.5238
gene_449_tnpA_CDAD01000027.1_1	transposase__tnpA-437	transposase	150	59.5238
gene_796_tnpA_AF133698.1_1	transposase__tnpA-778	transposase	150	59.5238
gene_2491_tnpA_KX356458.1_1	transposase__tnpA-2400	transposase	150	59.5238
gene_2627_tnpA_ISSod9_AE014300.1_1	transposase__tnpA-2535	transposase	150	59.5238
gene_1778_tnpA_JX469829.1_1	transposase__tnpA-1723	transposase	150	59.5238
gene_287_tnpA_KT922275.1_1	transposase__tnpA-284	transposase	150	59.5238
gene_2389_tnpA_FKRR01000002.1_1	transposase__tnpA-2305	transposase	150	59.5238
gene_1361_tnpA_CP001856.1_1	transposase__tnpA-1316	transposase	150	59.5238
gene_535_tnpA_FN806773.1_1	transposase__tnpA-523	transposase	150	59.5238
gene_1101_tnpA_CTRJ01000004.1_1	transposase__tnpA-1068	transposase	150	59.5238
gene_1556_tnpA_LC075717.1_1	transposase__tnpA-1505	transposase	150	59.5238
gene_850_tnpA_HQ219726.1_1	transposase__tnpA-828	transposase	150	59.5238
gene_832_tnpA_GU591497.1_1	transposase__tnpA-812	transposase	150	59.5238
gene_2218_["tnpA["]KR822246.1_1	transposase__tnpA-1843	transposase	150	59.5238
gene_1957_tnpA_FJ829469.1_1	transposase__tnpA-1894	transposase	150	59.5238
gene_1122_tnpA_HM560971.1_1	transposase__tnpA-1088	transposase	150	59.5238
gene_1121_tnpA_JX486125.1_1	transposase__tnpA-1087	transposase	150	59.5238
gene_945_tnpA_AB032203.1_1	transposase__tnpA-920	transposase	150	59.5238
gene_1952_tnpA_GQ160960.2_1	transposase__tnpA-1889	transposase	150	59.5238
gene_1654_tnpAB_CP000352.1_1	transposase__tnpAB-1600	transposase	150	59.5238
gene_414_tnpA_AL513383.1_3	transposase__tnpA-402	transposase	150	59.5238
gene_1141_tnpA_KJ631729.1_1	transposase__tnpA-1106	transposase	150	59.5238
gene_2773_tnpA_JX194160.1_1	transposase__tnpA-2675	transposase	150	59.5238
gene_1456_tnpA_LT599584.1_1	transposase__tnpA-1409	transposase	150	59.5238
gene_2179_tnpA_CCYE01000037.1_1	transposase__tnpA-2111	transposase	150	59.5238
gene_1692_tnpA_AP010806.1_1	transposase__tnpA-1637	transposase	150	59.5238
gene_1551_tnpA_KF483599.2_1	transposase__tnpA-1500	transposase	150	59.5238
gene_1159_tnpA_DQ057986.1_1	transposase__tnpA-1123	transposase	150	59.5238
gene_628_tnpA_AY297781.1_1	transposase__tnpA-615	transposase	150	59.5238
gene_797_tnpA_EF469735.1_1	transposase__tnpA-779	transposase	150	59.5238
gene_1907_tnpA_AY232820.1_1	transposase__tnpA-1848	transposase	150	59.5238
gene_552_tnpA_AJ344068.1_1	transposase__tnpA-540	transposase	150	59.5238
gene_926_tnpA2_AJ431260.1_1	transposase__tnpA2-903	transposase	150	59.5238
gene_2441_tnpA1_FR875157.1_1	transposase__tnpA1-2354	transposase	150	59.5238

## Sheet: Table S3
Table S3. The mean MIC of ancestral and evolved E.coli clones in the presence of different herbicides
Herbicide	Ancestral strain	Evolved strains
	WT	30d-Gen (glyphosate-exposed)	30d-Str (glufosinate-exposed)	30d-Amo (dicamba-exposed)
Glyphosate	577.28 ± 9.76 b	1085.81 ± 149.00 a	563.71 ± 3.30 b	1123.56 ± 77.39 a
Glufosinate	3569.39 ± 30.65 b	4535.29 ± 36.54 a	4945.31 ± 42.5 a	3523.63 ± 23.15 b
Dicamba	107.49 ± 9.08 c	279.62 ± 14.81 a	99.71 ± 0.38 c	149.39 ± 0.68 b
Lowercase letters denote for significant differences between treatments (ANOVA, Bonferroni-adjusted Tukey tests for multiple comparisons, p < 0.05). Data show mean ± SD of three biological replicates.

## Sheet: Table S4
Table S4. All identified mutations in the evolved E. coli clones
#CHROM	Strain	Mutation type	Position	Clone 1	Clone 2	Clone 3	Reference base of the ancestral clone	Variant base of evolved clones	Gene and fucntion	Gene position	Reference codon	Reference amino acid	Variant codon	Variant amino acid	Mutation type (sSNPs = synonymous; nsSNPs = non.synonymous; ncSNPs = non-coding SNPs )
NC_000913.3	30d-Amo	Deletion	42163	F	F	F	TAAAAAA	TAAAAAAA	caiT/fixA-γ-butyrobetaine antiporter/putative electron transfer flavoprotein FixA	741	NA	NA	NA	NA	Deletion
NC_000913.3	30d-Amo	Deletion	987543	F	F	F	TAAAAAAA	TAAAAAA	ompF/asnS-outer membrane porin F/asparagine—tRNA ligase	273	NA	NA	NA	NA	Deletion
NC_000913.3	30d-Amo	Deletion	1629076	F	F	F	TCCCCC	TCCCCCC	ydfH/ydfZ-transporter/putative selenoprotein YdfZ	924	NA	NA	NA	NA	Deletion
NC_000913.3	30d-Amo	Insertion	2455748	F	F	F	TCC	TCCC	yfcV/sixA-putative fimbrial protein YfcV/phosphohistidine phosphatase	300	NA	NA	NA	NA	Insertion
NC_000913.3	30d-Amo	SNP	1270545	T	T	T	G	T	NA	NA	NA	NA	NA	NA	ncSNPs
NC_000913.3	30d-Amo	SNP	1929969	T	T	T	C	T	NA	NA	NA	NA	NA	NA	ncSNPs
NC_000913.3	30d-Amo	SNP	2794022	T	T	T	T	A	NA	NA	NA	NA	NA	NA	ncSNPs
NC_000913.3	30d-Amo	SNP	111437	T	T	T	A	G	NA	NA	NA	NA	NA	NA	ncSNPs
NC_000913.3	30d-Amo	SNP	311963	T	T	T	C	A	NA	NA	NA	NA	NA	NA	ncSNPs
NC_000913.3	30d-Amo	SNP	311964	T	T	T	A	G	NA	NA	NA	NA	NA	NA	ncSNPs
NC_000913.3	30d-Amo	SNP	489985	T	T	T	C	T	NA	NA	NA	NA	NA	NA	ncSNPs
NC_000913.3	30d-Amo	SNP	1165860	T	T	T	C	T	NA	NA	NA	NA	NA	NA	ncSNPs
NC_000913.3	30d-Amo	SNP	1270519	T	T	T	C	T	NA	NA	NA	NA	NA	NA	ncSNPs
NC_000913.3	30d-Amo	SNP	1270520	T	T	T	G	T	NA	NA	NA	NA	NA	NA	ncSNPs
NC_000913.3	30d-Amo	SNP	1393032	T	T	T	C	T	NA	NA	NA	NA	NA	NA	ncSNPs
NC_000913.3	30d-Amo	SNP	1393048	T	T	T	A	T	NA	NA	NA	NA	NA	NA	ncSNPs
NC_000913.3	30d-Amo	SNP	1556423	T	T	T	C	G	NA	NA	NA	NA	NA	NA	ncSNPs
NC_000913.3	30d-Amo	SNP	2113419	T	T	T	C	T	NA	NA	NA	NA	NA	NA	ncSNPs
NC_000913.3	30d-Amo	SNP	2137493	T	T	T	G	A	NA	NA	NA	NA	NA	NA	ncSNPs
NC_000913.3	30d-Amo	SNP	2256050	T	T	T	G	A	NA	NA	NA	NA	NA	NA	ncSNPs
NC_000913.3	30d-Amo	SNP	2349571	T	T	T	A	G	NA	NA	NA	NA	NA	NA	ncSNPs
NC_000913.3	30d-Amo	SNP	2430977	T	T	T	G	C	NA	NA	NA	NA	NA	NA	ncSNPs
NC_000913.3	30d-Amo	SNP	2456014	T	T	T	G	A	NA	NA	NA	NA	NA	NA	ncSNPs
NC_000913.3	30d-Amo	SNP	2498417	T	T	T	A	G	NA	NA	NA	NA	NA	NA	ncSNPs
NC_000913.3	30d-Amo	SNP	2498419	T	T	T	G	T	NA	NA	NA	NA	NA	NA	ncSNPs
NC_000913.3	30d-Amo	SNP	2515619	T	T	T	A	C	NA	NA	NA	NA	NA	NA	ncSNPs
NC_000913.3	30d-Amo	SNP	2731027	T	T	T	C	T	NA	NA	NA	NA	NA	NA	ncSNPs
NC_000913.3	30d-Amo	SNP	3119260	T	T	T	A	T	NA	NA	NA	NA	NA	NA	ncSNPs
NC_000913.3	30d-Amo	SNP	3172193	T	T	T	T	G	NA	NA	NA	NA	NA	NA	ncSNPs
NC_000913.3	30d-Amo	SNP	3195287	T	T	T	T	G	NA	NA	NA	NA	NA	NA	ncSNPs
NC_000913.3	30d-Amo	SNP	3195288	T	T	T	G	C	NA	NA	NA	NA	NA	NA	ncSNPs
NC_000913.3	30d-Amo	SNP	3592550	T	T	T	G	A	NA	NA	NA	NA	NA	NA	ncSNPs
NC_000913.3	30d-Amo	SNP	3777115	T	T	T	A	G	NA	NA	NA	NA	NA	NA	ncSNPs
NC_000913.3	30d-Amo	SNP	4269065	T	T	T	G	T	NA	NA	NA	NA	NA	NA	ncSNPs
NC_000913.3	30d-Amo	SNP	4459528	T	T	T	A	G	NA	NA	NA	NA	NA	NA	ncSNPs
NC_000913.3	30d-Amo	SNP	4488415	T	T	T	A	C	NA	NA	NA	NA	NA	NA	ncSNPs
NC_000913.3	30d-Amo	SNP	4540134	T	T	T	C	A	NA	NA	NA	NA	NA	NA	ncSNPs
NC_000913.3	30d-Amo	SNP	587258	T	T	T	C	T	ID=GCF_000005845_00565;locus_tag=GCF_000005845_00565;product=hypothetical protein	724	AAC	V	AAT	I	nsSNPs
NC_000913.3	30d-Amo	SNP	750985	T	T	T	C	T	ID=GCF_000005845_00717;Name=papC_1;gene=papC_1;locus_tag=GCF_000005845_00717;product=Outer membrane usher protein PapC	1185	CAT	M	TAT	I	nsSNPs
NC_000913.3	30d-Amo	SNP	2357743	T	T	T	A	T	ID=GCF_000005845_02249;locus_tag=GCF_000005845_02249;product=hypothetical protein	840	GAA	E	GAT	D	nsSNPs
NC_000913.3	30d-Amo	SNP	751017	T	T	T	T	G	ID=GCF_000005845_00717;Name=papC_1;gene=papC_1;locus_tag=GCF_000005845_00717;product=Outer membrane usher protein PapC	1153	AAT	I	AAG	L	nsSNPs
NC_000913.3	30d-Amo	SNP	2032395	T	T	T	A	G	ID=GCF_000005845_01965;locus_tag=GCF_000005845_01965;product=hypothetical protein	685	GGA	S	GGG	P	nsSNPs
NC_000913.3	30d-Amo	SNP	252937	T	T	T	T	C	ID=GCF_000005845_00231;eC_number=2.3.1.-;Name=yafP;gene=yafP;locus_tag=GCF_000005845_00231;product=putative N-acetyltransferase YafP	151	TAT	Y	CAT	H	nsSNPs
NC_000913.3	30d-Amo	SNP	751010	T	T	T	T	C	ID=GCF_000005845_00717;Name=papC_1;gene=papC_1;locus_tag=GCF_000005845_00717;product=Outer membrane usher protein PapC	1160	ATC	D	ACC	G	nsSNPs
NC_000913.3	30d-Amo	SNP	4251667	T	T	T	T	C	ID=GCF_000005845_04043;eC_number=2.3.2.26;Name=sopA;gene=sopA;locus_tag=GCF_000005845_04043;product=E3 ubiquitin-protein ligase SopA	713	ATA	I	ACA	T	nsSNPs
NC_000913.3	30d-Amo	SNP	820889	T	T	T	G	A	ID=GCF_000005845_00787;locus_tag=GCF_000005845_00787;product=hypothetical protein	97	GCA	A	ACA	T	nsSNPs
NC_000913.3	30d-Amo	SNP	3245530	T	T	T	G	A	ID=GCF_000005845_03093;Name=exuT;gene=exuT;locus_tag=GCF_000005845_03093;product=Hexuronate transporter	307	GTT	V	ATT	I	nsSNPs
NC_000913.3	30d-Amo	SNP	614277	T	T	T	T	G	ID=GCF_000005845_00587;eC_number=2.7.7.-;Name=entF;gene=entF;locus_tag=GCF_000005845_00587;product=Enterobactin synthase component F	121	TCG	S	GCG	A	nsSNPs
NC_000913.3	30d-Amo	SNP	732241	T	T	T	G	A	ID=GCF_000005845_00699;eC_number=3.1.-.-;Name=rhsB_1;gene=rhsB_1;locus_tag=GCF_000005845_00699;product=putative deoxyribonuclease RhsB	2659	GGC	G	AGC	S	nsSNPs
NC_000913.3	30d-Amo	SNP	1479358	T	T	T	G	C	ID=GCF_000005845_01413;eC_number=3.1.1.23;locus_tag=GCF_000005845_01413;product=Monoacylglycerol lipase	221	AGT	S	ACT	T	nsSNPs
NC_000913.3	30d-Amo	SNP	1479403	T	T	T	G	A	ID=GCF_000005845_01413;eC_number=3.1.1.23;locus_tag=GCF_000005845_01413;product=Monoacylglycerol lipase	266	CGG	R	CAG	Q	nsSNPs
NC_000913.3	30d-Amo	SNP	1596084	T	T	T	A	G	ID=GCF_000005845_01513;locus_tag=GCF_000005845_01513;product=hypothetical protein	2003	AAG	L	AGG	P	nsSNPs
NC_000913.3	30d-Amo	SNP	1808180	T	T	T	G	T	ID=GCF_000005845_01732;locus_tag=GCF_000005845_01732;product=hypothetical protein	385	GCG	A	TCG	S	nsSNPs
NC_000913.3	30d-Amo	SNP	2095454	T	T	T	T	A	ID=GCF_000005845_02026;eC_number=5.3.1.16;Name=hisA;gene=hisA;locus_tag=GCF_000005845_02026;product=1-(5-phosphoribosyl)-5-[(5-phosphoribosylamino)methylideneamino] imidazole-4-carboxamide isomerase	330	GAT	D	GAA	E	nsSNPs
NC_000913.3	30d-Amo	SNP	2125832	T	T	T	A	G	ID=GCF_000005845_02054;eC_number=3.6.1.-;Name=gmm;gene=gmm;locus_tag=GCF_000005845_02054;product=GDP-mannose mannosyl hydrolase	394	CGA	S	CGG	P	nsSNPs
NC_000913.3	30d-Amo	SNP	2147251	T	T	T	C	T	ID=GCF_000005845_02071;eC_number=3.2.2.21;Name=alkA;gene=alkA;locus_tag=GCF_000005845_02071;product=DNA-3-methyladenine glycosylase 2	290	CCT	R	CTT	K	nsSNPs
NC_000913.3	30d-Amo	SNP	2204279	T	T	T	A	T	ID=GCF_000005845_02122;locus_tag=GCF_000005845_02122;product=hypothetical protein	308	GAA	E	GTA	V	nsSNPs
NC_000913.3	30d-Amo	SNP	2252670	T	T	T	G	A	ID=GCF_000005845_02164;eC_number=2.7.1.83;Name=psuK_1;gene=psuK_1;locus_tag=GCF_000005845_02164;product=Pseudouridine kinase	971	AGT	S	AAT	N	nsSNPs
NC_000913.3	30d-Amo	SNP	2494922	T	T	T	G	C	ID=GCF_000005845_02384;locus_tag=GCF_000005845_02384;product=hypothetical protein	225	ATG	M	ATC	I	nsSNPs
NC_000913.3	30d-Amo	SNP	2494933	T	T	T	T	A	ID=GCF_000005845_02384;locus_tag=GCF_000005845_02384;product=hypothetical protein	236	TTT	F	TAT	Y	nsSNPs
NC_000913.3	30d-Amo	SNP	3126306	T	T	T	T	C	ID=GCF_000005845_02981;locus_tag=GCF_000005845_02981;product=hypothetical protein	217	TGT	T	TGC	A	nsSNPs
NC_000913.3	30d-Amo	SNP	3483257	T	T	T	T	C	ID=GCF_000005845_03350;locus_tag=GCF_000005845_03350;product=hypothetical protein	56	ATC	I	ACC	T	nsSNPs
NC_000913.3	30d-Amo	SNP	2032385	T	T	T	C	T	ID=GCF_000005845_01965;locus_tag=GCF_000005845_01965;product=hypothetical protein	695	TCA	*	TTA	*	sSNPs
NC_000913.3	30d-Amo	SNP	2091306	T	T	T	A	T	ID=GCF_000005845_02022;eC_number=1.1.1.23;Name=hisD;gene=hisD;locus_tag=GCF_000005845_02022;product=Histidinol dehydrogenase	210	GCA	A	GCT	A	sSNPs
NC_000913.3	30d-Amo	SNP	2941980	T	T	T	C	T	ID=GCF_000005845_02814;Name=gcvA;gene=gcvA;locus_tag=GCF_000005845_02814;product=Glycine cleavage system transcriptional activator	588	CGA	S	TGA	S	sSNPs
NC_000913.3	30d-Amo	SNP	3817485	T	T	T	C	T	ID=GCF_000005845_03647;locus_tag=GCF_000005845_03647;product=hypothetical protein	810	ATC	I	ATT	I	sSNPs
NC_000913.3	30d-Amo	SNP	541380	T	T	T	A	G	ID=GCF_000005845_00510;Name=ybbY;gene=ybbY;locus_tag=GCF_000005845_00510;product=Putative purine permease YbbY	816	GCA	A	GCG	A	sSNPs
NC_000913.3	30d-Amo	SNP	1999289	T	T	T	A	G	ID=GCF_000005845_01925;eC_number=4.4.1.15;Name=dcyD;gene=dcyD;locus_tag=GCF_000005845_01925;product=D-cysteine desulfhydrase	192	ACG	R	GCG	R	sSNPs
NC_000913.3	30d-Amo	SNP	2048120	T	T	T	A	G	ID=GCF_000005845_01982;locus_tag=GCF_000005845_01982;product=Invasin	3210	ACA	T	ACG	T	sSNPs
NC_000913.3	30d-Amo	SNP	2150398	T	T	T	A	G	ID=GCF_000005845_02073;locus_tag=GCF_000005845_02073;product=hypothetical protein	588	ACC	G	GCC	G	sSNPs
NC_000913.3	30d-Amo	SNP	2256895	T	T	T	A	G	ID=GCF_000005845_02168;Name=psuT;gene=psuT;locus_tag=GCF_000005845_02168;product=Putative pseudouridine transporter	441	AAC	V	GAC	V	sSNPs
NC_000913.3	30d-Amo	SNP	2597028	T	T	T	A	G	ID=GCF_000005845_02486;eC_number=6.3.2.6;Name=purC;gene=purC;locus_tag=GCF_000005845_02486;product=Phosphoribosylaminoimidazole-succinocarboxamide synthase	591	ACC	G	GCC	G	sSNPs
NC_000913.3	30d-Amo	SNP	3578208	T	T	T	A	G	ID=GCF_000005845_03432;Name=gntR_1;gene=gntR_1;locus_tag=GCF_000005845_03432;product=HTH-type transcriptional regulator GntR	519	AGT	T	GGT	T	sSNPs
NC_000913.3	30d-Amo	SNP	3673187	T	T	T	A	G	ID=GCF_000005845_03519;Name=dmlR_5;gene=dmlR_5;locus_tag=GCF_000005845_03519;product=HTH-type transcriptional regulator DmlR	846	GTA	V	GTG	V	sSNPs
NC_000913.3	30d-Amo	SNP	4302706	T	T	T	A	G	ID=GCF_000005845_04088;Name=mdtO;gene=mdtO;locus_tag=GCF_000005845_04088;product=Multidrug resistance protein MdtO	373	CAA	L	CAG	L	sSNPs
NC_000913.3	30d-Amo	SNP	4477352	T	T	T	A	G	ID=GCF_000005845_04260;eC_number=2.1.3.3;Name=argI;gene=argI;locus_tag=GCF_000005845_04260;product=Ornithine carbamoyltransferase subunit I	960	ACG	R	GCG	R	sSNPs
NC_000913.3	30d-Amo	SNP	609969	T	T	T	T	C	ID=GCF_000005845_00583;eC_number=2.7.8.-;Name=entD;gene=entD;locus_tag=GCF_000005845_00583;product=Enterobactin synthase component D	234	TGC	A	CGC	A	sSNPs
NC_000913.3	30d-Amo	SNP	768835	T	T	T	T	C	ID=GCF_000005845_00731;eC_number=3.2.1.170;Name=mngB;gene=mngB;locus_tag=GCF_000005845_00731;product=Mannosylglycerate hydrolase	858	TCT	S	TCC	S	sSNPs
NC_000913.3	30d-Amo	SNP	1393608	T	T	T	T	C	ID=GCF_000005845_01333;Name=mppA;gene=mppA;locus_tag=GCF_000005845_01333;product=Periplasmic murein peptide-binding protein	382	TTG	L	CTG	L	sSNPs
NC_000913.3	30d-Amo	SNP	1480244	T	T	T	T	C	ID=GCF_000005845_01413;eC_number=3.1.1.23;locus_tag=GCF_000005845_01413;product=Monoacylglycerol lipase	1107	CGT	R	CGC	R	sSNPs
NC_000913.3	30d-Amo	SNP	1481718	T	T	T	A	C	ID=GCF_000005845_01414;locus_tag=GCF_000005845_01414;product=hypothetical protein	834	CTA	L	CTC	L	sSNPs
NC_000913.3	30d-Amo	SNP	1773510	T	T	T	T	C	ID=GCF_000005845_01697;Name=ydiN;gene=ydiN;locus_tag=GCF_000005845_01697;product=Inner membrane transport protein YdiN	999	TTT	F	TTC	F	sSNPs
NC_000913.3	30d-Amo	SNP	1874663	T	T	T	G	C	ID=GCF_000005845_01795;locus_tag=GCF_000005845_01795;product=hypothetical protein	312	ACG	T	ACC	T	sSNPs
NC_000913.3	30d-Amo	SNP	2032390	T	T	T	A	C	ID=GCF_000005845_01965;locus_tag=GCF_000005845_01965;product=hypothetical protein	690	AGC	A	CGC	A	sSNPs
NC_000913.3	30d-Amo	SNP	2115300	T	T	T	T	C	ID=GCF_000005845_02046;locus_tag=GCF_000005845_02046;product=hypothetical protein	597	TGC	A	CGC	A	sSNPs
NC_000913.3	30d-Amo	SNP	2467150	T	T	T	A	C	ID=GCF_000005845_02357;Name=intS_1;gene=intS_1;locus_tag=GCF_000005845_02357;product=Prophage integrase IntS	606	GCA	A	GCC	A	sSNPs
NC_000913.3	30d-Amo	SNP	3124644	T	T	T	T	C	ID=GCF_000005845_02980;Name=lutA_2;gene=lutA_2;locus_tag=GCF_000005845_02980;product=Lactate utilization protein A	816	TGC	A	CGC	A	sSNPs
NC_000913.3	30d-Amo	SNP	3578226	T	T	T	T	C	ID=GCF_000005845_03432;Name=gntR_1;gene=gntR_1;locus_tag=GCF_000005845_03432;product=HTH-type transcriptional regulator GntR	501	TGC	A	CGC	A	sSNPs
NC_000913.3	30d-Amo	SNP	4320681	T	T	T	A	C	ID=GCF_000005845_04108;eC_number=2.7.8.37;Name=phnH;gene=phnH;locus_tag=GCF_000005845_04108;product=Alpha-D-ribose 1-methylphosphonate 5-triphosphate synthase subunit PhnH	567	AGT	T	CGT	T	sSNPs
NC_000913.3	30d-Amo	SNP	302400	T	T	T	T	A	ID=GCF_000005845_00290;Name=yagT;gene=yagT;locus_tag=GCF_000005845_00290;product=Putative xanthine dehydrogenase YagT iron-sulfur-binding subunit	174	TGG	P	AGG	P	sSNPs
NC_000913.3	30d-Amo	SNP	541383	T	T	T	G	A	ID=GCF_000005845_00510;Name=ybbY;gene=ybbY;locus_tag=GCF_000005845_00510;product=Putative purine permease YbbY	819	GGG	G	GGA	G	sSNPs
NC_000913.3	30d-Amo	SNP	597568	T	T	T	G	A	ID=GCF_000005845_00572;Name=cusB;gene=cusB;locus_tag=GCF_000005845_00572;product=Cation efflux system protein CusB	90	CCG	P	CCA	P	sSNPs
NC_000913.3	30d-Amo	SNP	908539	T	T	T	G	A	ID=GCF_000005845_00870;eC_number=4.1.2.48;Name=ltaE;gene=ltaE;locus_tag=GCF_000005845_00870;product=Low specificity L-threonine aldolase	756	GTC	D	ATC	D	sSNPs
NC_000913.3	30d-Amo	SNP	1393610	T	T	T	G	A	ID=GCF_000005845_01333;Name=mppA;gene=mppA;locus_tag=GCF_000005845_01333;product=Periplasmic murein peptide-binding protein	384	TTG	L	TTA	L	sSNPs
NC_000913.3	30d-Amo	SNP	2126564	T	T	T	G	A	ID=GCF_000005845_02055;eC_number=1.1.1.271;Name=fcl;gene=fcl;locus_tag=GCF_000005845_02055;product=GDP-L-fucose synthase	627	GCG	R	ACG	R	sSNPs
NC_000913.3	30d-Amo	SNP	2920417	T	T	T	G	A	ID=GCF_000005845_02794;eC_number=4.2.1.-;Name=gudX;gene=gudX;locus_tag=GCF_000005845_02794;product=Glucarate dehydratase-related protein	330	GTT	N	ATT	N	sSNPs
NC_000913.3	30d-Amo	SNP	3053369	T	T	T	T	A	ID=GCF_000005845_02914;eC_number=1.14.13.-;Name=ubiH;gene=ubiH;locus_tag=GCF_000005845_02914;product=2-octaprenyl-6-methoxyphenol hydroxylase	150	TAT	I	AAT	I	sSNPs
NC_000913.3	30d-Amo	SNP	3737592	T	T	T	G	A	ID=GCF_000005845_03572;eC_number=3.2.1.1;Name=malS;gene=malS;locus_tag=GCF_000005845_03572;product=Periplasmic alpha-amylase	96	GGG	G	GGA	G	sSNPs
NC_000913.3	30d-Amo	SNP	3849552	T	T	T	G	A	ID=GCF_000005845_03672;eC_number=2.7.13.3;Name=uhpB;gene=uhpB;locus_tag=GCF_000005845_03672;product=Signal transduction histidine-protein kinase/phosphatase UhpB	585	GAT	I	AAT	I	sSNPs
NC_000913.3	30d-Amo	SNP	38309	T	T	T	A	G	ID=GCF_000005845_00036;eC_number=2.8.3.21;Name=caiB;gene=caiB;locus_tag=GCF_000005845_00036;product=L-carnitine CoA-transferase	807	AAG	L	GAG	L	sSNPs
NC_000913.3	30d-Amo	SNP	73754	T	T	T	C	A	ID=GCF_000005845_00065;Name=cysW_1;gene=cysW_1;locus_tag=GCF_000005845_00065;product=Sulfate transport system permease protein CysW	768	CCC	G	ACC	G	sSNPs
NC_000913.3	30d-Amo	SNP	80796	T	T	T	T	C	ID=GCF_000005845_00071;eC_number=4.2.1.33;Name=leuC;gene=leuC;locus_tag=GCF_000005845_00071;product=3-isopropylmalate dehydratase large subunit	69	TGG	P	CGG	P	sSNPs
NC_000913.3	30d-Amo	SNP	241891	T	T	T	G	A	ID=GCF_000005845_00218;eC_number=1.3.99.-;Name=fadE;gene=fadE;locus_tag=GCF_000005845_00218;product=Acyl-coenzyme A dehydrogenase	1413	GCC	G	ACC	G	sSNPs
NC_000913.3	30d-Amo	SNP	251287	T	T	T	C	T	ID=GCF_000005845_00228;eC_number=2.7.7.7;Name=dinB;gene=dinB;locus_tag=GCF_000005845_00228;product=DNA polymerase IV	390	ATC	I	ATT	I	sSNPs
NC_000913.3	30d-Amo	SNP	319072	T	T	T	T	C	ID=GCF_000005845_00306;Name=rclA;gene=rclA;locus_tag=GCF_000005845_00306;product=putative pyridine nucleotide-disulfide oxidoreductase RclA	930	TAC	V	CAC	V	sSNPs
NC_000913.3	30d-Amo	SNP	350437	T	T	T	G	A	ID=GCF_000005845_00334;eC_number=2.3.3.5;Name=prpC;gene=prpC;locus_tag=GCF_000005845_00334;product=2-methylcitrate synthase	426	TCG	S	TCA	S	sSNPs
NC_000913.3	30d-Amo	SNP	353017	T	T	T	T	C	ID=GCF_000005845_00336;eC_number=6.2.1.1;Name=acs_1;gene=acs_1;locus_tag=GCF_000005845_00336;product=Acetyl-coenzyme A synthetase	312	GGT	G	GGC	G	sSNPs
NC_000913.3	30d-Amo	SNP	414083	T	T	T	T	C	ID=GCF_000005845_00397;Name=sbcC;gene=sbcC;locus_tag=GCF_000005845_00397;product=Nuclease SbcCD subunit C	1671	TGT	T	CGT	T	sSNPs
NC_000913.3	30d-Amo	SNP	445419	T	T	T	T	C	ID=GCF_000005845_00427;Name=yajR;gene=yajR;locus_tag=GCF_000005845_00427;product=Inner membrane transport protein YajR	1248	TAG	L	CAG	L	sSNPs
NC_000913.3	30d-Amo	SNP	509307	T	T	T	C	T	ID=GCF_000005845_00483;eC_number=3.6.3.54;Name=copA;gene=copA;locus_tag=GCF_000005845_00483;product=Copper-exporting P-type ATPase A	2073	CTC	E	TTC	E	sSNPs
NC_000913.3	30d-Amo	SNP	528249	T	T	T	C	T	ID=GCF_000005845_00498;eC_number=3.1.-.-;Name=rhsC_1;gene=rhsC_1;locus_tag=GCF_000005845_00498;product=Putative deoxyribonuclease RhsC	301	CTA	L	TTA	L	sSNPs
NC_000913.3	30d-Amo	SNP	626888	T	T	T	T	G	ID=GCF_000005845_00595;eC_number=6.3.2.14;Name=entE;gene=entE;locus_tag=GCF_000005845_00595;product=Enterobactin synthase component E	819	GTT	V	GTG	V	sSNPs
NC_000913.3	30d-Amo	SNP	695643	T	T	T	A	C	ID=GCF_000005845_00664;eC_number=1.14.13.-;Name=ubiF;gene=ubiF;locus_tag=GCF_000005845_00664;product=2-octaprenyl-3-methyl-6-methoxy-1%2C4-benzoquinol hydroxylase	543	GCA	A	GCC	A	sSNPs
NC_000913.3	30d-Amo	SNP	695664	T	T	T	C	T	ID=GCF_000005845_00664;eC_number=1.14.13.-;Name=ubiF;gene=ubiF;locus_tag=GCF_000005845_00664;product=2-octaprenyl-3-methyl-6-methoxy-1%2C4-benzoquinol hydroxylase	564	TGC	C	TGT	C	sSNPs
NC_000913.3	30d-Amo	SNP	748203	T	T	T	A	G	ID=GCF_000005845_00715;locus_tag=GCF_000005845_00715;product=hypothetical protein	780	ATC	D	GTC	D	sSNPs
NC_000913.3	30d-Amo	SNP	790754	T	T	T	A	G	ID=GCF_000005845_00758;eC_number=2.7.7.12;Name=galT;gene=galT;locus_tag=GCF_000005845_00758;product=Galactose-1-phosphate uridylyltransferase	276	ACT	S	GCT	S	sSNPs
NC_000913.3	30d-Amo	SNP	797093	T	T	T	T	C	ID=GCF_000005845_00765;eC_number=3.6.3.25;Name=cysA_1;gene=cysA_1;locus_tag=GCF_000005845_00765;product=Sulfate/thiosulfate import ATP-binding protein CysA	540	ATT	I	ATC	I	sSNPs
NC_000913.3	30d-Amo	SNP	797157	T	T	T	C	T	ID=GCF_000005845_00765;eC_number=3.6.3.25;Name=cysA_1;gene=cysA_1;locus_tag=GCF_000005845_00765;product=Sulfate/thiosulfate import ATP-binding protein CysA	604	CTG	L	TTG	L	sSNPs
NC_000913.3	30d-Amo	SNP	799332	T	T	T	C	T	ID=GCF_000005845_00767;eC_number=3.1.1.31;Name=pgl;gene=pgl;locus_tag=GCF_000005845_00767;product=6-phosphogluconolactonase	747	ACC	T	ACT	T	sSNPs
NC_000913.3	30d-Amo	SNP	822157	T	T	T	A	G	ID=GCF_000005845_00788;Name=ybhN;gene=ybhN;locus_tag=GCF_000005845_00788;product=Inner membrane protein YbhN	342	AGA	S	GGA	S	sSNPs
NC_000913.3	30d-Amo	SNP	862028	T	T	T	G	A	ID=GCF_000005845_00823;eC_number=4.3.99.4;Name=cutC_1;gene=cutC_1;locus_tag=GCF_000005845_00823;product=Choline trimethylamine-lyase	579	GTT	N	ATT	N	sSNPs
NC_000913.3	30d-Amo	SNP	899486	T	T	T	G	A	ID=GCF_000005845_00859;eC_number=2.1.1.189;Name=rlmC;gene=rlmC;locus_tag=GCF_000005845_00859;product=23S rRNA (uracil(747)-C(5))-methyltransferase RlmC	969	ACG	T	ACA	T	sSNPs
NC_000913.3	30d-Amo	SNP	904081	T	T	T	G	A	ID=GCF_000005845_00865;Name=ybjP;gene=ybjP;locus_tag=GCF_000005845_00865;product=putative lipoprotein YbjP	387	GTC	D	ATC	D	sSNPs
NC_000913.3	30d-Amo	SNP	979598	T	T	T	C	T	ID=GCF_000005845_00924;Name=mukB;gene=mukB;locus_tag=GCF_000005845_00924;product=Chromosome partition protein MukB	3273	AAC	N	AAT	N	sSNPs
NC_000913.3	30d-Amo	SNP	979715	T	T	T	G	A	ID=GCF_000005845_00924;Name=mukB;gene=mukB;locus_tag=GCF_000005845_00924;product=Chromosome partition protein MukB	3390	GAG	E	GAA	E	sSNPs
NC_000913.3	30d-Amo	SNP	995863	T	T	T	A	C	ID=GCF_000005845_00935;eC_number=1.14.14.5;Name=ssuD;gene=ssuD;locus_tag=GCF_000005845_00935;product=Alkanesulfonate monooxygenase	126	AAG	L	CAG	L	sSNPs
NC_000913.3	30d-Amo	SNP	1039448	T	T	T	C	T	ID=GCF_000005845_00979;eC_number=1.10.3.10;Name=appB;gene=appB;locus_tag=GCF_000005845_00979;product=Cytochrome bd-II ubiquinol oxidase subunit 2	153	AAC	N	AAT	N	sSNPs
NC_000913.3	30d-Amo	SNP	1080225	T	T	T	T	C	ID=GCF_000005845_01017;Name=putP;gene=putP;locus_tag=GCF_000005845_01017;product=Sodium/proline symporter	921	AAT	N	AAC	N	sSNPs
NC_000913.3	30d-Amo	SNP	1180083	T	T	T	G	T	ID=GCF_000005845_01118;eC_number=3.5.1.-;Name=cobB;gene=cobB;locus_tag=GCF_000005845_01118;product=NAD-dependent protein deacylase	564	GTG	V	GTT	V	sSNPs
NC_000913.3	30d-Amo	SNP	1241325	T	T	T	C	A	ID=GCF_000005845_01187;Name=cvrA;gene=cvrA;locus_tag=GCF_000005845_01187;product=K(+)/H(+) antiporter NhaP2	747	CAC	V	AAC	V	sSNPs
NC_000913.3	30d-Amo	SNP	1366431	T	T	T	C	T	ID=GCF_000005845_01305;eC_number=2.6.1.19;Name=puuE;gene=puuE;locus_tag=GCF_000005845_01305;product=4-aminobutyrate aminotransferase PuuE	882	GGC	G	GGT	G	sSNPs
NC_000913.3	30d-Amo	SNP	1376174	T	T	T	G	A	ID=GCF_000005845_01317;eC_number=5.1.3.30;locus_tag=GCF_000005845_01317;product=D-psicose 3-epimerase	141	GCG	A	GCA	A	sSNPs
NC_000913.3	30d-Amo	SNP	1517797	T	T	T	A	C	ID=GCF_000005845_01450;locus_tag=GCF_000005845_01450;product=hypothetical protein	150	ACA	T	ACC	T	sSNPs
NC_000913.3	30d-Amo	SNP	1522121	T	T	T	T	G	ID=GCF_000005845_01455;Name=fiu_2;gene=fiu_2;locus_tag=GCF_000005845_01455;product=Catecholate siderophore receptor Fiu	945	TGC	A	GGC	A	sSNPs
NC_000913.3	30d-Amo	SNP	1532262	T	T	T	T	C	ID=GCF_000005845_01463;locus_tag=GCF_000005845_01463;product=hypothetical protein	447	TCT	S	TCC	S	sSNPs
NC_000913.3	30d-Amo	SNP	1600582	T	T	T	T	C	ID=GCF_000005845_01515;Name=lsrR;gene=lsrR;locus_tag=GCF_000005845_01515;product=Transcriptional regulator LsrR	660	TGT	T	CGT	T	sSNPs
NC_000913.3	30d-Amo	SNP	1607447	T	T	T	T	C	ID=GCF_000005845_01522;eC_number=2.1.1.144;Name=tam;gene=tam;locus_tag=GCF_000005845_01522;product=Trans-aconitate 2-methyltransferase	102	TAT	Y	TAC	Y	sSNPs
NC_000913.3	30d-Amo	SNP	1615870	T	T	T	A	G	ID=GCF_000005845_01530;locus_tag=GCF_000005845_01530;product=hypothetical protein	108	GCA	A	GCG	A	sSNPs
NC_000913.3	30d-Amo	SNP	1762741	T	T	T	C	T	ID=GCF_000005845_01689;Name=sufB;gene=sufB;locus_tag=GCF_000005845_01689;product=FeS cluster assembly protein SufB	1269	CTC	E	TTC	E	sSNPs
NC_000913.3	30d-Amo	SNP	1762744	T	T	T	A	G	ID=GCF_000005845_01689;Name=sufB;gene=sufB;locus_tag=GCF_000005845_01689;product=FeS cluster assembly protein SufB	1266	AAC	V	GAC	V	sSNPs
NC_000913.3	30d-Amo	SNP	1774094	T	T	T	T	C	ID=GCF_000005845_01698;eC_number=1.1.1.282;Name=ydiB;gene=ydiB;locus_tag=GCF_000005845_01698;product=Quinate/shikimate dehydrogenase	306	CGT	R	CGC	R	sSNPs
NC_000913.3	30d-Amo	SNP	1801083	T	T	T	A	G	ID=GCF_000005845_01725;eC_number=6.1.1.3;Name=thrS;gene=thrS;locus_tag=GCF_000005845_01725;product=Threonine--tRNA ligase	1488	AGA	S	GGA	S	sSNPs
NC_000913.3	30d-Amo	SNP	1828310	T	T	T	T	A	ID=GCF_000005845_01753;eC_number=1.2.1.71;Name=astD;gene=astD;locus_tag=GCF_000005845_01753;product=N-succinylglutamate 5-semialdehyde dehydrogenase	1425	TGT	T	AGT	T	sSNPs
NC_000913.3	30d-Amo	SNP	1890704	T	T	T	C	G	ID=GCF_000005845_01813;Name=tsaB;gene=tsaB;locus_tag=GCF_000005845_01813;product=tRNA threonylcarbamoyladenosine biosynthesis protein TsaB	564	CAG	L	GAG	L	sSNPs
NC_000913.3	30d-Amo	SNP	1918406	T	T	T	G	A	ID=GCF_000005845_01839;Name=pqiB_2;gene=pqiB_2;locus_tag=GCF_000005845_01839;product=Paraquat-inducible protein B	897	CCG	P	CCA	P	sSNPs
NC_000913.3	30d-Amo	SNP	1919312	T	T	T	A	G	ID=GCF_000005845_01839;Name=pqiB_2;gene=pqiB_2;locus_tag=GCF_000005845_01839;product=Paraquat-inducible protein B	1803	GGA	G	GGG	G	sSNPs
NC_000913.3	30d-Amo	SNP	1931975	T	T	T	G	T	ID=GCF_000005845_01855;eC_number=2.1.2.-;Name=purT;gene=purT;locus_tag=GCF_000005845_01855;product=Formate-dependent phosphoribosylglycinamide formyltransferase	1095	GGG	G	GGT	G	sSNPs
NC_000913.3	30d-Amo	SNP	1949560	T	T	T	C	T	ID=GCF_000005845_01873;eC_number=6.1.1.12;Name=aspS;gene=aspS;locus_tag=GCF_000005845_01873;product=Aspartate--tRNA ligase	963	CAG	L	TAG	L	sSNPs
NC_000913.3	30d-Amo	SNP	1997113	T	T	T	G	A	ID=GCF_000005845_01923;Name=artM_2;gene=artM_2;locus_tag=GCF_000005845_01923;product=Arginine transport ATP-binding protein ArtM	702	GTC	D	ATC	D	sSNPs
NC_000913.3	30d-Amo	SNP	1997116	T	T	T	G	A	ID=GCF_000005845_01923;Name=artM_2;gene=artM_2;locus_tag=GCF_000005845_01923;product=Arginine transport ATP-binding protein ArtM	699	GGC	A	AGC	A	sSNPs
NC_000913.3	30d-Amo	SNP	2019813	T	T	T	T	C	ID=GCF_000005845_01948;locus_tag=GCF_000005845_01948;product=hypothetical protein	196	TTG	L	CTG	L	sSNPs
NC_000913.3	30d-Amo	SNP	2090782	T	T	T	A	G	ID=GCF_000005845_02021;eC_number=2.4.2.17;Name=hisG;gene=hisG;locus_tag=GCF_000005845_02021;product=ATP phosphoribosyltransferase	591	CAA	Q	CAG	Q	sSNPs
NC_000913.3	30d-Amo	SNP	2094031	T	T	T	T	C	ID=GCF_000005845_02024;Name=hisB;gene=hisB;locus_tag=GCF_000005845_02024;product=Histidine biosynthesis bifunctional protein HisB	564	CGT	R	CGC	R	sSNPs
NC_000913.3	30d-Amo	SNP	2095478	T	T	T	C	T	ID=GCF_000005845_02026;eC_number=5.3.1.16;Name=hisA;gene=hisA;locus_tag=GCF_000005845_02026;product=1-(5-phosphoribosyl)-5-[(5-phosphoribosylamino)methylideneamino] imidazole-4-carboxamide isomerase	354	CGC	R	CGT	R	sSNPs
NC_000913.3	30d-Amo	SNP	2113497	T	T	T	G	T	ID=GCF_000005845_02045;eC_number=2.7.7.9;Name=galF;gene=galF;locus_tag=GCF_000005845_02045;product=UTP--glucose-1-phosphate uridylyltransferase	831	GCC	G	TCC	G	sSNPs
NC_000913.3	30d-Amo	SNP	2118354	T	T	T	G	A	ID=GCF_000005845_02048;locus_tag=GCF_000005845_02048;product=hypothetical protein	51	GCT	S	ACT	S	sSNPs
NC_000913.3	30d-Amo	SNP	2127155	T	T	T	G	A	ID=GCF_000005845_02055;eC_number=1.1.1.271;Name=fcl;gene=fcl;locus_tag=GCF_000005845_02055;product=GDP-L-fucose synthase	36	GCG	R	ACG	R	sSNPs
NC_000913.3	30d-Amo	SNP	2127161	T	T	T	A	G	ID=GCF_000005845_02055;eC_number=1.1.1.271;Name=fcl;gene=fcl;locus_tag=GCF_000005845_02055;product=GDP-L-fucose synthase	30	ACC	G	GCC	G	sSNPs
NC_000913.3	30d-Amo	SNP	2131177	T	T	T	A	G	ID=GCF_000005845_02060;locus_tag=GCF_000005845_02060;product=hypothetical protein	894	ACG	R	GCG	R	sSNPs
NC_000913.3	30d-Amo	SNP	2136536	T	T	T	G	A	ID=GCF_000005845_02065;locus_tag=GCF_000005845_02065;product=hypothetical protein	708	GTT	N	ATT	N	sSNPs
NC_000913.3	30d-Amo	SNP	2153036	T	T	T	A	C	ID=GCF_000005845_02076;locus_tag=GCF_000005845_02076;product=hypothetical protein	93	AGA	S	CGA	S	sSNPs
NC_000913.3	30d-Amo	SNP	2184747	T	T	T	A	G	ID=GCF_000005845_02107;eC_number=2.7.1.50;Name=thiM;gene=thiM;locus_tag=GCF_000005845_02107;product=Hydroxyethylthiazole kinase	555	ACC	G	GCC	G	sSNPs
NC_000913.3	30d-Amo	SNP	2200347	T	T	T	G	A	ID=GCF_000005845_02121;locus_tag=GCF_000005845_02121;product=hypothetical protein	69	ACG	T	ACA	T	sSNPs
NC_000913.3	30d-Amo	SNP	2234641	T	T	T	T	G	ID=GCF_000005845_02150;eC_number=1.3.1.1;Name=preT;gene=preT;locus_tag=GCF_000005845_02150;product=NAD-dependent dihydropyrimidine dehydrogenase subunit PreT	609	CTT	L	CTG	L	sSNPs
NC_000913.3	30d-Amo	SNP	2293777	T	T	T	A	G	ID=GCF_000005845_02200;Name=ccmF_1;gene=ccmF_1;locus_tag=GCF_000005845_02200;product=Cytochrome c-type biogenesis protein CcmF	1128	ATG	H	GTG	H	sSNPs
NC_000913.3	30d-Amo	SNP	2295108	T	T	T	C	T	ID=GCF_000005845_02201;Name=ccmE;gene=ccmE;locus_tag=GCF_000005845_02201;product=Cytochrome c-type biogenesis protein CcmE	273	CAC	V	TAC	V	sSNPs
NC_000913.3	30d-Amo	SNP	2437126	T	T	T	G	C	ID=GCF_000005845_02328;eC_number=1.1.1.290;Name=pdxB;gene=pdxB;locus_tag=GCF_000005845_02328;product=Erythronate-4-phosphate dehydrogenase	726	GAC	V	CAC	V	sSNPs
NC_000913.3	30d-Amo	SNP	2444494	T	T	T	G	A	ID=GCF_000005845_02334;eC_number=1.14.-.-;Name=epmC;gene=epmC;locus_tag=GCF_000005845_02334;product=Elongation factor P hydroxylase	258	GCG	R	ACG	R	sSNPs
NC_000913.3	30d-Amo	SNP	2446565	T	T	T	A	G	ID=GCF_000005845_02337;eC_number=4.2.3.5;Name=aroC;gene=aroC;locus_tag=GCF_000005845_02337;product=Chorismate synthase	909	ACG	R	GCG	R	sSNPs
NC_000913.3	30d-Amo	SNP	2466829	T	T	T	G	C	ID=GCF_000005845_02357;Name=intS_1;gene=intS_1;locus_tag=GCF_000005845_02357;product=Prophage integrase IntS	285	GCG	A	GCC	A	sSNPs
NC_000913.3	30d-Amo	SNP	2501333	T	T	T	A	G	ID=GCF_000005845_02390;Name=rhaR_1;gene=rhaR_1;locus_tag=GCF_000005845_02390;product=HTH-type transcriptional activator RhaR	204	CAA	Q	CAG	Q	sSNPs
NC_000913.3	30d-Amo	SNP	2540599	T	T	T	A	G	ID=GCF_000005845_02431;eC_number=3.6.3.25;Name=cysA_2;gene=cysA_2;locus_tag=GCF_000005845_02431;product=Sulfate/thiosulfate import ATP-binding protein CysA	216	ACG	R	GCG	R	sSNPs
NC_000913.3	30d-Amo	SNP	2557954	T	T	T	C	T	ID=GCF_000005845_02450;eC_number=4.3.1.7;Name=eutB;gene=eutB;locus_tag=GCF_000005845_02450;product=Ethanolamine ammonia-lyase heavy chain	726	CCC	G	TCC	G	sSNPs
NC_000913.3	30d-Amo	SNP	2613628	T	T	T	T	C	ID=GCF_000005845_02502;Name=hyfR;gene=hyfR;locus_tag=GCF_000005845_02502;product=DNA-binding transcriptional activator HyfR	1729	TTG	L	CTG	L	sSNPs
NC_000913.3	30d-Amo	SNP	2633342	T	T	T	G	A	ID=GCF_000005845_02520;eC_number=1.1.1.205;Name=guaB;gene=guaB;locus_tag=GCF_000005845_02520;product=Inosine-5'-monophosphate dehydrogenase	729	GTC	D	ATC	D	sSNPs
NC_000913.3	30d-Amo	SNP	2648319	T	T	T	C	T	ID=GCF_000005845_02532;Name=yfhM;gene=yfhM;locus_tag=GCF_000005845_02532;product=putative lipoprotein YfhM	3969	CGG	P	TGG	P	sSNPs
NC_000913.3	30d-Amo	SNP	2675654	T	T	T	G	A	ID=GCF_000005845_02557;eC_number=1.1.1.14;Name=gutB_2;gene=gutB_2;locus_tag=GCF_000005845_02557;product=Sorbitol dehydrogenase	108	GGA	S	AGA	S	sSNPs
NC_000913.3	30d-Amo	SNP	2710725	T	T	T	G	T	ID=GCF_000005845_02586;eC_number=1.4.3.16;Name=nadB;gene=nadB;locus_tag=GCF_000005845_02586;product=L-aspartate oxidase	306	GTG	V	GTT	V	sSNPs
NC_000913.3	30d-Amo	SNP	2713978	T	T	T	T	C	ID=GCF_000005845_02588;eC_number=3.6.4.13;Name=srmB_2;gene=srmB_2;locus_tag=GCF_000005845_02588;product=ATP-dependent RNA helicase SrmB	1083	GGT	G	GGC	G	sSNPs
NC_000913.3	30d-Amo	SNP	2843656	T	T	T	A	G	ID=GCF_000005845_02724;Name=hycG_2;gene=hycG_2;locus_tag=GCF_000005845_02724;product=Formate hydrogenlyase subunit 7	555	ACC	G	GCC	G	sSNPs
NC_000913.3	30d-Amo	SNP	2848081	T	T	T	A	C	ID=GCF_000005845_02728;eC_number=1.-.-.-;Name=hyfB_3;gene=hyfB_3;locus_tag=GCF_000005845_02728;product=Hydrogenase-4 component B	1161	ACC	G	CCC	G	sSNPs
NC_000913.3	30d-Amo	SNP	2893061	T	T	T	C	G	ID=GCF_000005845_02772;eC_number=1.5.5.1;locus_tag=GCF_000005845_02772;product=Electron transfer flavoprotein-ubiquinone oxidoreductase	405	GTC	V	GTG	V	sSNPs
NC_000913.3	30d-Amo	SNP	3053749	T	T	T	C	A	ID=GCF_000005845_02915;eC_number=3.4.11.9;Name=pepP;gene=pepP;locus_tag=GCF_000005845_02915;product=Xaa-Pro aminopeptidase	1092	CAC	V	AAC	V	sSNPs
NC_000913.3	30d-Amo	SNP	3142330	T	T	T	T	C	ID=GCF_000005845_02997;eC_number=1.12.99.6;Name=hybC;gene=hybC;locus_tag=GCF_000005845_02997;product=Hydrogenase-2 large chain	660	TAC	V	CAC	V	sSNPs
NC_000913.3	30d-Amo	SNP	3193751	T	T	T	A	G	ID=GCF_000005845_03051;Name=yqiK;gene=yqiK;locus_tag=GCF_000005845_03051;product=Inner membrane protein YqiK	888	ACA	T	ACG	T	sSNPs
NC_000913.3	30d-Amo	SNP	3235081	T	T	T	A	G	ID=GCF_000005845_03084;eC_number=2.1.1.174;Name=rlmG;gene=rlmG;locus_tag=GCF_000005845_03084;product=Ribosomal RNA large subunit methyltransferase G	795	AAC	V	GAC	V	sSNPs
NC_000913.3	30d-Amo	SNP	3237775	T	T	T	G	C	ID=GCF_000005845_03087;eC_number=1.1.1.292;Name=afr_2;gene=afr_2;locus_tag=GCF_000005845_03087;product=1%2C5-anhydro-D-fructose reductase	465	CGG	R	CGC	R	sSNPs
NC_000913.3	30d-Amo	SNP	3242790	T	T	T	A	G	ID=GCF_000005845_03091;eC_number=4.2.1.7;Name=uxaA;gene=uxaA;locus_tag=GCF_000005845_03091;product=Altronate dehydratase	525	ATT	N	GTT	N	sSNPs
NC_000913.3	30d-Amo	SNP	3294398	T	T	T	C	A	ID=GCF_000005845_03142;Name=lpoA;gene=lpoA;locus_tag=GCF_000005845_03142;product=Penicillin-binding protein activator LpoA	999	GCC	A	GCA	A	sSNPs
NC_000913.3	30d-Amo	SNP	3312445	T	T	T	T	C	ID=GCF_000005845_03161;eC_number=5.4.99.25;Name=truB;gene=truB;locus_tag=GCF_000005845_03161;product=tRNA pseudouridine synthase B	333	TGC	A	CGC	A	sSNPs
NC_000913.3	30d-Amo	SNP	3313348	T	T	T	A	G	ID=GCF_000005845_03163;Name=infB;gene=infB;locus_tag=GCF_000005845_03163;product=Translation initiation factor IF-2	2667	AAT	I	GAT	I	sSNPs
NC_000913.3	30d-Amo	SNP	3397067	T	T	T	A	C	ID=GCF_000005845_03242;eC_number=3.1.26.-;Name=rng;gene=rng;locus_tag=GCF_000005845_03242;product=Ribonuclease G	729	AAG	L	CAG	L	sSNPs
NC_000913.3	30d-Amo	SNP	3608187	T	T	T	G	A	ID=GCF_000005845_03464;eC_number=3.6.3.3;Name=zntA;gene=zntA;locus_tag=GCF_000005845_03464;product=Lead%2C cadmium%2C zinc and mercury-transporting ATPase	1737	GGG	G	GGA	G	sSNPs
NC_000913.3	30d-Amo	SNP	3715909	T	T	T	A	G	ID=GCF_000005845_03550;eC_number=1.-.-.-;Name=bisC;gene=bisC;locus_tag=GCF_000005845_03550;product=Biotin sulfoxide reductase	486	ACC	G	GCC	G	sSNPs
NC_000913.3	30d-Amo	SNP	3780315	T	T	T	A	G	ID=GCF_000005845_03608;eC_number=1.1.-.-;Name=lldD;gene=lldD;locus_tag=GCF_000005845_03608;product=L-lactate dehydrogenase	489	GCA	A	GCG	A	sSNPs
NC_000913.3	30d-Amo	SNP	3823047	T	T	T	T	C	ID=GCF_000005845_03653;Name=spoT;gene=spoT;locus_tag=GCF_000005845_03653;product=Bifunctional (p)ppGpp synthase/hydrolase SpoT	648	ATT	I	ATC	I	sSNPs
NC_000913.3	30d-Amo	SNP	3857961	T	T	T	G	A	ID=GCF_000005845_03682;eC_number=3.1.6.6;Name=betC;gene=betC;locus_tag=GCF_000005845_03682;product=Choline-sulfatase	444	GAC	V	AAC	V	sSNPs
NC_000913.3	30d-Amo	SNP	3961432	T	T	T	T	C	ID=GCF_000005845_03779;eC_number=3.6.4.12;Name=rep;gene=rep;locus_tag=GCF_000005845_03779;product=ATP-dependent DNA helicase Rep	756	GGT	G	GGC	G	sSNPs
NC_000913.3	30d-Amo	SNP	4176897	T	T	T	C	T	ID=GCF_000005845_03981;Name=tufB;gene=tufB;locus_tag=GCF_000005845_03981;product=Elongation factor Tu 2	954	GGC	G	GGT	G	sSNPs
NC_000913.3	30d-Amo	SNP	4241814	T	T	T	C	T	ID=GCF_000005845_04033;Name=xylE;gene=xylE;locus_tag=GCF_000005845_04033;product=D-xylose-proton symporter	441	CGA	S	TGA	S	sSNPs
NC_000913.3	30d-Amo	SNP	4253336	T	T	T	G	A	ID=GCF_000005845_04045;eC_number=2.5.1.-;Name=ubiA;gene=ubiA;locus_tag=GCF_000005845_04045;product=4-hydroxybenzoate octaprenyltransferase	321	TCG	S	TCA	S	sSNPs
NC_000913.3	30d-Amo	SNP	4271376	T	T	T	G	A	ID=GCF_000005845_04064;Name=uvrA;gene=uvrA;locus_tag=GCF_000005845_04064;product=UvrABC system protein A	2496	GCC	G	ACC	G	sSNPs
NC_000913.3	30d-Amo	SNP	4386536	T	T	T	G	A	ID=GCF_000005845_04170;Name=mscM;gene=mscM;locus_tag=GCF_000005845_04170;product=Miniconductance mechanosensitive channel MscM	2835	GAG	L	AAG	L	sSNPs
NC_000913.3	30d-Amo	SNP	4420624	T	T	T	G	A	ID=GCF_000005845_04204;Name=ulaA;gene=ulaA;locus_tag=GCF_000005845_04204;product=Ascorbate-specific PTS system EIIC component	645	GAG	E	GAA	E	sSNPs
NC_000913.3	30d-Amo	SNP	4420643	T	T	T	T	C	ID=GCF_000005845_04204;Name=ulaA;gene=ulaA;locus_tag=GCF_000005845_04204;product=Ascorbate-specific PTS system EIIC component	664	TTG	L	CTG	L	sSNPs
NC_000913.3	30d-Amo	SNP	4567419	T	T	T	T	C	ID=GCF_000005845_04350;Name=mdtM;gene=mdtM;locus_tag=GCF_000005845_04350;product=Multidrug resistance protein MdtM	1101	TAG	L	CAG	L	sSNPs
NC_000913.3	30d-Amo	SNP	4636474	T	T	T	T	G	ID=GCF_000005845_04413;Name=creB;gene=creB;locus_tag=GCF_000005845_04413;product=Transcriptional regulatory protein CreB	468	ACT	T	ACG	T	sSNPs
NC_000913.3	30d-Gen	Deletion	987543	T	F	T	TAAAAAAA	-	asparagine--tRNA ligase	32NA	NA	NA	NA	NA	Deletion
NC_000913.3	30d-Gen	Deletion	1629076	T	F	T	TCCCCC	-	DNA-binding transcriptional repressor YdfH	591	NA	NA	NA	NA	Deletion
NC_000913.3	30d-Gen	SNP	3195042	T	T	T	A	G	NA	NA	NA	NA	NA	NA	ncSNPs
NC_000913.3	30d-Gen	SNP	111437	T	T	T	A	G	NA	NA	NA	NA	NA	NA	ncSNPs
NC_000913.3	30d-Gen	SNP	4459528	T	T	T	A	G	NA	NA	NA	NA	NA	NA	ncSNPs
NC_000913.3	30d-Gen	SNP	2794065	T	T	T	G	T	NA	NA	NA	NA	NA	NA	ncSNPs
NC_000913.3	30d-Gen	SNP	4542710	T	T	T	A	C	NA	NA	NA	NA	NA	NA	ncSNPs
NC_000913.3	30d-Gen	SNP	4325847	T	T	T	T	C	NA	NA	NA	NA	NA	NA	ncSNPs
NC_000913.3	30d-Gen	SNP	3056899	T	T	T	G	T	NA	NA	NA	NA	NA	NA	ncSNPs
NC_000913.3	30d-Gen	SNP	4269065	T	T	T	G	T	NA	NA	NA	NA	NA	NA	ncSNPs
NC_000913.3	30d-Gen	SNP	4325846	T	T	T	C	T	NA	NA	NA	NA	NA	NA	ncSNPs
NC_000913.3	30d-Gen	SNP	2252670	T	T	T	G	A	ID=GCF_000005845_02164;eC_number=2.7.1.83;Name=psuK_1;gene=psuK_1;locus_tag=GCF_000005845_02164;product=Pseudouridine kinase	971	AGT	S	AAT	N	nsSNPs
NC_000913.3	30d-Gen	SNP	4282786	T	T	T	G	A	ID=GCF_000005845_04072;locus_tag=GCF_000005845_04072;product=hypothetical protein	290	TGA	S	TAA	L	nsSNPs
NC_000913.3	30d-Gen	SNP	607780	T	T	T	T	C	ID=GCF_000005845_00580;locus_tag=GCF_000005845_00580;product=hypothetical protein	44	CTC	L	CCC	P	nsSNPs
NC_000913.3	30d-Gen	SNP	1946674	T	T	T	G	C	ID=GCF_000005845_01869;locus_tag=GCF_000005845_01869;product=hypothetical protein	424	GAA	E	CAA	Q	nsSNPs
NC_000913.3	30d-Gen	SNP	2340961	T	T	T	A	T	ID=GCF_000005845_02238;Name=aidA-I;gene=aidA-I;locus_tag=GCF_000005845_02238;product=AIDA-I autotransporter	3161	AAA	F	ATA	Y	nsSNPs
NC_000913.3	30d-Gen	SNP	2452600	T	T	T	C	T	ID=GCF_000005845_02345;Name=papC_2;gene=papC_2;locus_tag=GCF_000005845_02345;product=Outer membrane usher protein PapC	653	ACT	S	ATT	N	nsSNPs
NC_000913.3	30d-Gen	SNP	3471692	T	T	T	G	A	ID=GCF_000005845_03336;Name=fusA;gene=fusA;locus_tag=GCF_000005845_03336;product=Elongation factor G	1823	CGC	A	CAC	V	nsSNPs
NC_000913.3	30d-Gen	SNP	3544010	T	T	T	C	G	ID=GCF_000005845_03407;locus_tag=GCF_000005845_03407;product=hypothetical protein	844	CTG	L	GTG	V	nsSNPs
NC_000913.3	30d-Gen	SNP	4302220	T	T	T	C	T	ID=GCF_000005845_04088;Name=mdtO;gene=mdtO;locus_tag=GCF_000005845_04088;product=Multidrug resistance protein MdtO	859	AAC	V	AAT	I	nsSNPs
NC_000913.3	30d-Gen	SNP	601577	T	T	T	T	A	ID=GCF_000005845_00573;Name=cusA;gene=cusA;locus_tag=GCF_000005845_00573;product=Cation efflux system protein CusA	2864	GTG	V	GAG	E	nsSNPs
NC_000913.3	30d-Gen	SNP	2088882	T	T	T	G	A	ID=GCF_000005845_02018;locus_tag=GCF_000005845_02018;product=hypothetical protein	247	GGG	P	GGA	S	nsSNPs
NC_000913.3	30d-Gen	SNP	4069809	T	T	T	G	A	ID=GCF_000005845_03879;eC_number=5.1.3.3;Name=galM_2;gene=galM_2;locus_tag=GCF_000005845_03879;product=Aldose 1-epimerase	593	CGC	A	CAC	V	nsSNPs
NC_000913.3	30d-Gen	SNP	4317826	T	T	T	G	A	ID=GCF_000005845_04104;eC_number=2.7.8.37;Name=phnL;gene=phnL;locus_tag=GCF_000005845_04104;product=Alpha-D-ribose 1-methylphosphonate 5-triphosphate synthase subunit PhnL	70	GAG	L	GAA	F	nsSNPs
NC_000913.3	30d-Gen	SNP	540134	T	T	T	A	G	ID=GCF_000005845_00509;eC_number=3.5.2.5;Name=allB;gene=allB;locus_tag=GCF_000005845_00509;product=Allantoinase	988	AAA	K	GAA	E	nsSNPs
NC_000913.3	30d-Gen	SNP	4427382	T	T	T	A	G	ID=GCF_000005845_04215;locus_tag=GCF_000005845_04215;product=hypothetical protein	41	TAA	L	TGA	S	nsSNPs
NC_000913.3	30d-Gen	SNP	869730	T	T	T	C	T	ID=GCF_000005845_00830;Name=gsiB;gene=gsiB;locus_tag=GCF_000005845_00830;product=Glutathione-binding protein GsiB	320	GCG	A	GTG	V	nsSNPs
NC_000913.3	30d-Gen	SNP	2050603	T	T	T	C	T	ID=GCF_000005845_01982;locus_tag=GCF_000005845_01982;product=Invasin	5693	ACT	T	ATT	I	nsSNPs
NC_000913.3	30d-Gen	SNP	2147251	T	T	T	C	T	ID=GCF_000005845_02071;eC_number=3.2.2.21;Name=alkA;gene=alkA;locus_tag=GCF_000005845_02071;product=DNA-3-methyladenine glycosylase 2	290	CCT	R	CTT	K	nsSNPs
NC_000913.3	30d-Gen	SNP	2601577	T	T	T	C	T	ID=GCF_000005845_02492;eC_number=1.-.-.-;Name=hyfA_1;gene=hyfA_1;locus_tag=GCF_000005845_02492;product=Hydrogenase-4 component A	377	GCG	A	GTG	V	nsSNPs
NC_000913.3	30d-Gen	SNP	2115300	T	T	T	T	C	ID=GCF_000005845_02046;locus_tag=GCF_000005845_02046;product=hypothetical protein	597	TGC	A	CGC	A	sSNPs
NC_000913.3	30d-Gen	SNP	2115348	T	T	T	A	G	ID=GCF_000005845_02046;locus_tag=GCF_000005845_02046;product=hypothetical protein	549	ATT	N	GTT	N	sSNPs
NC_000913.3	30d-Gen	SNP	2168061	T	T	T	T	C	ID=GCF_000005845_02087;locus_tag=GCF_000005845_02087;product=hypothetical protein	246	TTG	Q	CTG	Q	sSNPs
NC_000913.3	30d-Gen	SNP	73754	T	T	T	C	A	ID=GCF_000005845_00065;Name=cysW_1;gene=cysW_1;locus_tag=GCF_000005845_00065;product=Sulfate transport system permease protein CysW	768	CCC	G	ACC	G	sSNPs
NC_000913.3	30d-Gen	SNP	952963	T	T	T	G	A	ID=GCF_000005845_00903;eC_number=2.3.1.54;Name=pflB;gene=pflB;locus_tag=GCF_000005845_00903;product=Formate acetyltransferase 1	592	CAG	L	CAA	L	sSNPs
NC_000913.3	30d-Gen	SNP	1241325	T	T	T	C	A	ID=GCF_000005845_01187;Name=cvrA;gene=cvrA;locus_tag=GCF_000005845_01187;product=K(+)/H(+) antiporter NhaP2	747	CAC	V	AAC	V	sSNPs
NC_000913.3	30d-Gen	SNP	2444494	T	T	T	G	A	ID=GCF_000005845_02334;eC_number=1.14.-.-;Name=epmC;gene=epmC;locus_tag=GCF_000005845_02334;product=Elongation factor P hydroxylase	258	GCG	R	ACG	R	sSNPs
NC_000913.3	30d-Gen	SNP	2447535	T	T	T	T	A	ID=GCF_000005845_02338;eC_number=2.1.1.298;Name=prmB;gene=prmB;locus_tag=GCF_000005845_02338;product=50S ribosomal protein L3 glutamine methyltransferase	906	TCG	R	ACG	R	sSNPs
NC_000913.3	30d-Gen	SNP	3053749	T	T	T	C	A	ID=GCF_000005845_02915;eC_number=3.4.11.9;Name=pepP;gene=pepP;locus_tag=GCF_000005845_02915;product=Xaa-Pro aminopeptidase	1092	CAC	V	AAC	V	sSNPs
NC_000913.3	30d-Gen	SNP	717783	T	T	T	G	C	ID=GCF_000005845_00690;Name=potE;gene=potE;locus_tag=GCF_000005845_00690;product=Putrescine transporter PotE	483	GAC	V	CAC	V	sSNPs
NC_000913.3	30d-Gen	SNP	2466829	T	T	T	G	C	ID=GCF_000005845_02357;Name=intS_1;gene=intS_1;locus_tag=GCF_000005845_02357;product=Prophage integrase IntS	285	GCG	A	GCC	A	sSNPs
NC_000913.3	30d-Gen	SNP	212074	T	T	T	A	G	ID=GCF_000005845_00182;locus_tag=GCF_000005845_00182;product=hypothetical protein	198	GAA	E	GAG	E	sSNPs
NC_000913.3	30d-Gen	SNP	2090782	T	T	T	A	G	ID=GCF_000005845_02021;eC_number=2.4.2.17;Name=hisG;gene=hisG;locus_tag=GCF_000005845_02021;product=ATP phosphoribosyltransferase	591	CAA	Q	CAG	Q	sSNPs
NC_000913.3	30d-Gen	SNP	4601954	T	T	T	G	T	ID=GCF_000005845_04375;locus_tag=GCF_000005845_04375;product=hypothetical protein	144	GGA	S	TGA	S	sSNPs
NC_000913.3	30d-Gen	SNP	457890	T	T	T	T	C	ID=GCF_000005845_00438;Name=clpX;gene=clpX;locus_tag=GCF_000005845_00438;product=ATP-dependent Clp protease ATP-binding subunit ClpX	465	GGT	G	GGC	G	sSNPs
NC_000913.3	30d-Gen	SNP	541380	T	T	T	A	G	ID=GCF_000005845_00510;Name=ybbY;gene=ybbY;locus_tag=GCF_000005845_00510;product=Putative purine permease YbbY	816	GCA	A	GCG	A	sSNPs
NC_000913.3	30d-Gen	SNP	541383	T	T	T	G	A	ID=GCF_000005845_00510;Name=ybbY;gene=ybbY;locus_tag=GCF_000005845_00510;product=Putative purine permease YbbY	819	GGG	G	GGA	G	sSNPs
NC_000913.3	30d-Gen	SNP	790592	T	T	T	T	C	ID=GCF_000005845_00758;eC_number=2.7.7.12;Name=galT;gene=galT;locus_tag=GCF_000005845_00758;product=Galactose-1-phosphate uridylyltransferase	438	TGG	P	CGG	P	sSNPs
NC_000913.3	30d-Gen	SNP	1118291	T	T	T	G	A	ID=GCF_000005845_01055;Name=yceI;gene=yceI;locus_tag=GCF_000005845_01055;product=Protein YceI	186	GTC	D	ATC	D	sSNPs
NC_000913.3	30d-Gen	SNP	1460946	T	T	T	C	T	ID=GCF_000005845_01400;eC_number=2.3.1.174;Name=paaJ;gene=paaJ;locus_tag=GCF_000005845_01400;product=3-oxoadipyl-CoA/3-oxo-5%2C6-dehydrosuberyl-CoA thiolase	54	GGC	G	GGT	G	sSNPs
NC_000913.3	30d-Gen	SNP	1537474	T	T	T	G	C	ID=GCF_000005845_01470;eC_number=1.7.99.4;Name=narY;gene=narY;locus_tag=GCF_000005845_01470;product=Respiratory nitrate reductase 2 beta chain	1380	GGT	T	CGT	T	sSNPs
NC_000913.3	30d-Gen	SNP	1688198	T	T	T	G	A	ID=GCF_000005845_01615;eC_number=4.2.1.2;Name=fumA;gene=fumA;locus_tag=GCF_000005845_01615;product=Fumarate hydratase class I%2C aerobic	180	GAA	F	AAA	F	sSNPs
NC_000913.3	30d-Gen	SNP	1718186	T	T	T	G	C	ID=GCF_000005845_01644;Name=mliC;gene=mliC;locus_tag=GCF_000005845_01644;product=Membrane-bound lysozyme inhibitor of C-type lysozyme	204	GGC	A	CGC	A	sSNPs
NC_000913.3	30d-Gen	SNP	1833667	T	T	T	C	A	ID=GCF_000005845_01757;Name=ydjZ_1;gene=ydjZ_1;locus_tag=GCF_000005845_01757;product=TVP38/TMEM64 family inner membrane protein YdjZ	267	GCC	A	GCA	A	sSNPs
NC_000913.3	30d-Gen	SNP	2114538	T	T	T	C	T	ID=GCF_000005845_02046;locus_tag=GCF_000005845_02046;product=hypothetical protein	1359	CTC	E	TTC	E	sSNPs
NC_000913.3	30d-Gen	SNP	2374515	T	T	T	C	G	ID=GCF_000005845_02267;eC_number=6.2.1.26;Name=menE;gene=menE;locus_tag=GCF_000005845_02267;product=2-succinylbenzoate--CoA ligase	489	CGC	A	GGC	A	sSNPs
NC_000913.3	30d-Gen	SNP	2381247	T	T	T	T	G	ID=GCF_000005845_02274;locus_tag=GCF_000005845_02274;product=hypothetical protein	297	TGT	T	GGT	T	sSNPs
NC_000913.3	30d-Gen	SNP	2452602	T	T	T	A	G	ID=GCF_000005845_02345;Name=papC_2;gene=papC_2;locus_tag=GCF_000005845_02345;product=Outer membrane usher protein PapC	651	ACC	G	GCC	G	sSNPs
NC_000913.3	30d-Gen	SNP	2454195	T	T	T	G	A	ID=GCF_000005845_02346;Name=papC_3;gene=papC_3;locus_tag=GCF_000005845_02346;product=Outer membrane usher protein PapC	807	GAA	F	AAA	F	sSNPs
NC_000913.3	30d-Gen	SNP	2540506	T	T	T	C	T	ID=GCF_000005845_02431;eC_number=3.6.3.25;Name=cysA_2;gene=cysA_2;locus_tag=GCF_000005845_02431;product=Sulfate/thiosulfate import ATP-binding protein CysA	309	CGG	P	TGG	P	sSNPs
NC_000913.3	30d-Gen	SNP	2715069	T	T	T	C	T	ID=GCF_000005845_02589;Name=cmpR_1;gene=cmpR_1;locus_tag=GCF_000005845_02589;product=HTH-type transcriptional activator CmpR	252	CTT	K	TTT	K	sSNPs
NC_000913.3	30d-Gen	SNP	2920417	T	T	T	G	A	ID=GCF_000005845_02794;eC_number=4.2.1.-;Name=gudX;gene=gudX;locus_tag=GCF_000005845_02794;product=Glucarate dehydratase-related protein	330	GTT	N	ATT	N	sSNPs
NC_000913.3	30d-Gen	SNP	3171704	T	T	T	A	C	ID=GCF_000005845_03027;eC_number=2.7.13.3;Name=qseC;gene=qseC;locus_tag=GCF_000005845_03027;product=Sensor protein QseC	1221	CCA	P	CCC	P	sSNPs
NC_000913.3	30d-Gen	SNP	3644427	T	T	T	T	C	ID=GCF_000005845_03494;eC_number=3.4.24.70;Name=prlC;gene=prlC;locus_tag=GCF_000005845_03494;product=Oligopeptidase A	756	TTT	K	CTT	K	sSNPs
NC_000913.3	30d-Gen	SNP	4091923	T	T	T	G	A	ID=GCF_000005845_03902;Name=manP_1;gene=manP_1;locus_tag=GCF_000005845_03902;product=PTS system mannose-specific EIIBCA component	444	GAT	I	AAT	I	sSNPs
NC_000913.3	30d-Gen	SNP	4320681	T	T	T	A	C	ID=GCF_000005845_04108;eC_number=2.7.8.37;Name=phnH;gene=phnH;locus_tag=GCF_000005845_04108;product=Alpha-D-ribose 1-methylphosphonate 5-triphosphate synthase subunit PhnH	567	AGT	T	CGT	T	sSNPs
NC_000913.3	30d-Gen	SNP	4545191	T	T	T	C	T	ID=GCF_000005845_04327;Name=fimD_2;gene=fimD_2;locus_tag=GCF_000005845_04327;product=Outer membrane usher protein FimD	96	GTC	V	GTT	V	sSNPs
NC_000913.3	30d-Gen	SNP	4632190	T	T	T	C	T	ID=GCF_000005845_04407;eC_number=4.2.2.-;Name=slt;gene=slt;locus_tag=GCF_000005845_04407;product=Soluble lytic murein transglycosylase	1458	CGC	R	CGT	R	sSNPs
NC_000913.3	30d-Gen	SNP	979784	T	T	T	G	A	ID=GCF_000005845_00924;Name=mukB;gene=mukB;locus_tag=GCF_000005845_00924;product=Chromosome partition protein MukB	3459	GCG	A	GCA	A	sSNPs
NC_000913.3	30d-Gen	SNP	1687448	T	T	T	G	A	ID=GCF_000005845_01615;eC_number=4.2.1.2;Name=fumA;gene=fumA;locus_tag=GCF_000005845_01615;product=Fumarate hydratase class I%2C aerobic	930	GCA	C	ACA	C	sSNPs
NC_000913.3	30d-Gen	SNP	1701811	T	T	T	G	A	ID=GCF_000005845_01626;eC_number=4.4.1.8;Name=patB;gene=patB;locus_tag=GCF_000005845_01626;product=Cystathionine beta-lyase PatB	855	GCG	A	GCA	A	sSNPs
NC_000913.3	30d-Gen	SNP	2119001	T	T	T	G	A	ID=GCF_000005845_02049;Name=wzxC;gene=wzxC;locus_tag=GCF_000005845_02049;product=Lipopolysaccharide biosynthesis protein WzxC	1158	GCC	G	ACC	G	sSNPs
NC_000913.3	30d-Gen	SNP	2227085	T	T	T	G	A	ID=GCF_000005845_02142;eC_number=1.1.1.100;Name=fabG_2;gene=fabG_2;locus_tag=GCF_000005845_02142;product=3-oxoacyl-[acyl-carrier-protein] reductase FabG	186	GCC	G	ACC	G	sSNPs
NC_000913.3	30d-Gen	SNP	2903128	T	T	T	G	A	ID=GCF_000005845_02781;eC_number=2.7.1.189;Name=lsrK_2;gene=lsrK_2;locus_tag=GCF_000005845_02781;product=Autoinducer-2 kinase	1233	GGG	G	GGA	G	sSNPs
NC_000913.3	30d-Gen	SNP	80796	T	T	T	T	C	ID=GCF_000005845_00071;eC_number=4.2.1.33;Name=leuC;gene=leuC;locus_tag=GCF_000005845_00071;product=3-isopropylmalate dehydratase large subunit	69	TGG	P	CGG	P	sSNPs
NC_000913.3	30d-Gen	SNP	540124	T	T	T	T	C	ID=GCF_000005845_00509;eC_number=3.5.2.5;Name=allB;gene=allB;locus_tag=GCF_000005845_00509;product=Allantoinase	978	GGT	G	GGC	G	sSNPs
NC_000913.3	30d-Gen	SNP	995863	T	T	T	A	C	ID=GCF_000005845_00935;eC_number=1.14.14.5;Name=ssuD;gene=ssuD;locus_tag=GCF_000005845_00935;product=Alkanesulfonate monooxygenase	126	AAG	L	CAG	L	sSNPs
NC_000913.3	30d-Gen	SNP	1607447	T	T	T	T	C	ID=GCF_000005845_01522;eC_number=2.1.1.144;Name=tam;gene=tam;locus_tag=GCF_000005845_01522;product=Trans-aconitate 2-methyltransferase	102	TAT	Y	TAC	Y	sSNPs
NC_000913.3	30d-Gen	SNP	2502950	T	T	T	T	C	ID=GCF_000005845_02391;eC_number=2.7.3.9;Name=ptsI_1;gene=ptsI_1;locus_tag=GCF_000005845_02391;product=Phosphoenolpyruvate-protein phosphotransferase	1536	TTT	K	CTT	K	sSNPs
NC_000913.3	30d-Gen	SNP	2750021	T	T	T	T	C	ID=GCF_000005845_02622;Name=tlyC_2;gene=tlyC_2;locus_tag=GCF_000005845_02622;product=Hemolysin C	1203	GTT	V	GTC	V	sSNPs
NC_000913.3	30d-Gen	SNP	3606296	T	T	T	A	C	ID=GCF_000005845_03463;locus_tag=GCF_000005845_03463;product=hypothetical protein	546	CGA	R	CGC	R	sSNPs
NC_000913.3	30d-Gen	SNP	3823047	T	T	T	T	C	ID=GCF_000005845_03653;Name=spoT;gene=spoT;locus_tag=GCF_000005845_03653;product=Bifunctional (p)ppGpp synthase/hydrolase SpoT	648	ATT	I	ATC	I	sSNPs
NC_000913.3	30d-Gen	SNP	3961432	T	T	T	T	C	ID=GCF_000005845_03779;eC_number=3.6.4.12;Name=rep;gene=rep;locus_tag=GCF_000005845_03779;product=ATP-dependent DNA helicase Rep	756	GGT	G	GGC	G	sSNPs
NC_000913.3	30d-Gen	SNP	111424	T	T	T	A	G	ID=GCF_000005845_00096;eC_number=3.6.1.55;Name=mutT;gene=mutT;locus_tag=GCF_000005845_00096;product=8-oxo-dGTP diphosphatase	381	AAA	K	AAG	K	sSNPs
NC_000913.3	30d-Gen	SNP	844956	T	T	T	A	G	ID=GCF_000005845_00808;Name=ybiO;gene=ybiO;locus_tag=GCF_000005845_00808;product=Moderate conductance mechanosensitive channel YbiO	525	ACG	R	GCG	R	sSNPs
NC_000913.3	30d-Gen	SNP	952961	T	T	T	C	G	ID=GCF_000005845_00903;eC_number=2.3.1.54;Name=pflB;gene=pflB;locus_tag=GCF_000005845_00903;product=Formate acetyltransferase 1	594	CAG	L	GAG	L	sSNPs
NC_000913.3	30d-Gen	SNP	1120311	T	T	T	A	G	ID=GCF_000005845_01058;eC_number=1.5.3.-;Name=solA;gene=solA;locus_tag=GCF_000005845_01058;product=N-methyl-L-tryptophan oxidase	276	AAG	L	GAG	L	sSNPs
NC_000913.3	30d-Gen	SNP	2293777	T	T	T	A	G	ID=GCF_000005845_02200;Name=ccmF_1;gene=ccmF_1;locus_tag=GCF_000005845_02200;product=Cytochrome c-type biogenesis protein CcmF	1128	ATG	H	GTG	H	sSNPs
NC_000913.3	30d-Gen	SNP	2843656	T	T	T	A	G	ID=GCF_000005845_02724;Name=hycG_2;gene=hycG_2;locus_tag=GCF_000005845_02724;product=Formate hydrogenlyase subunit 7	555	ACC	G	GCC	G	sSNPs
NC_000913.3	30d-Gen	SNP	3908956	T	T	T	A	G	ID=GCF_000005845_03730;Name=pstA;gene=pstA;locus_tag=GCF_000005845_03730;product=Phosphate transport system permease protein PstA	484	CAA	L	CAG	L	sSNPs
NC_000913.3	30d-Gen	SNP	31158	T	T	T	C	T	ID=GCF_000005845_00031;eC_number=6.3.5.5;Name=carB;gene=carB;locus_tag=GCF_000005845_00031;product=Carbamoyl-phosphate synthase large chain	342	ACC	T	ACT	T	sSNPs
NC_000913.3	30d-Gen	SNP	695664	T	T	T	C	T	ID=GCF_000005845_00664;eC_number=1.14.13.-;Name=ubiF;gene=ubiF;locus_tag=GCF_000005845_00664;product=2-octaprenyl-3-methyl-6-methoxy-1%2C4-benzoquinol hydroxylase	564	TGC	C	TGT	C	sSNPs
NC_000913.3	30d-Gen	SNP	775710	T	T	T	C	T	ID=GCF_000005845_00737;Name=exbB_1;gene=exbB_1;locus_tag=GCF_000005845_00737;product=Biopolymer transport protein ExbB	558	ATC	I	ATT	I	sSNPs
NC_000913.3	30d-Gen	SNP	799332	T	T	T	C	T	ID=GCF_000005845_00767;eC_number=3.1.1.31;Name=pgl;gene=pgl;locus_tag=GCF_000005845_00767;product=6-phosphogluconolactonase	747	ACC	T	ACT	T	sSNPs
NC_000913.3	30d-Gen	SNP	1072276	T	T	T	C	T	ID=GCF_000005845_01012;eC_number=3.5.1.110;Name=rutB;gene=rutB;locus_tag=GCF_000005845_01012;product=Peroxyureidoacrylate/ureidoacrylate amidohydrolase RutB	591	CGC	A	TGC	A	sSNPs
NC_000913.3	30d-Gen	SNP	1084311	T	T	T	G	T	ID=GCF_000005845_01021;eC_number=1.11.1.-;Name=efeB;gene=efeB;locus_tag=GCF_000005845_01021;product=Deferrochelatase/peroxidase EfeB	936	GTG	V	GTT	V	sSNPs
NC_000913.3	30d-Gen	SNP	1180083	T	T	T	G	T	ID=GCF_000005845_01118;eC_number=3.5.1.-;Name=cobB;gene=cobB;locus_tag=GCF_000005845_01118;product=NAD-dependent protein deacylase	564	GTG	V	GTT	V	sSNPs
NC_000913.3	30d-Gen	SNP	2088811	T	T	T	G	T	ID=GCF_000005845_02018;locus_tag=GCF_000005845_02018;product=hypothetical protein	318	GCG	R	TCG	R	sSNPs
NC_000913.3	30d-Gen	SNP	2253555	T	T	T	C	T	ID=GCF_000005845_02165;Name=nupX;gene=nupX;locus_tag=GCF_000005845_02165;product=Putative nucleoside permease NupX	591	CAC	V	TAC	V	sSNPs
NC_000913.3	30d-Gen	SNP	2295108	T	T	T	C	T	ID=GCF_000005845_02201;Name=ccmE;gene=ccmE;locus_tag=GCF_000005845_02201;product=Cytochrome c-type biogenesis protein CcmE	273	CAC	V	TAC	V	sSNPs
NC_000913.3	30d-Gen	SNP	2710725	T	T	T	G	T	ID=GCF_000005845_02586;eC_number=1.4.3.16;Name=nadB;gene=nadB;locus_tag=GCF_000005845_02586;product=L-aspartate oxidase	306	GTG	V	GTT	V	sSNPs
NC_000913.3	30d-Gen	SNP	3612854	T	T	T	C	T	ID=GCF_000005845_03469;Name=tqsA_2;gene=tqsA_2;locus_tag=GCF_000005845_03469;product=AI-2 transport protein TqsA	990	GGC	G	GGT	G	sSNPs
NC_000913.3	30d-Gen	SNP	3680255	T	T	T	C	T	ID=GCF_000005845_03524;eC_number=2.7.1.45;Name=kdgK_2;gene=kdgK_2;locus_tag=GCF_000005845_03524;product=2-dehydro-3-deoxygluconokinase	837	AGC	S	AGT	S	sSNPs
NC_000913.3	30d-Str	SNP	111437	T	T	T	A	G	NA	NA	NA	NA	NA	NA	ncSNPs
NC_000913.3	30d-Str	SNP	311963	T	T	T	C	A	NA	NA	NA	NA	NA	NA	ncSNPs
NC_000913.3	30d-Str	SNP	311964	T	T	T	A	G	NA	NA	NA	NA	NA	NA	ncSNPs
NC_000913.3	30d-Str	SNP	437138	T	T	T	C	T	NA	NA	NA	NA	NA	NA	ncSNPs
NC_000913.3	30d-Str	SNP	437139	T	T	T	A	G	NA	NA	NA	NA	NA	NA	ncSNPs
NC_000913.3	30d-Str	SNP	490012	T	T	T	A	G	NA	NA	NA	NA	NA	NA	ncSNPs
NC_000913.3	30d-Str	SNP	1084808	T	T	T	C	A	NA	NA	NA	NA	NA	NA	ncSNPs
NC_000913.3	30d-Str	SNP	2364504	T	T	T	G	C	NA	NA	NA	NA	NA	NA	ncSNPs
NC_000913.3	30d-Str	SNP	2456014	T	T	T	G	A	NA	NA	NA	NA	NA	NA	ncSNPs
NC_000913.3	30d-Str	SNP	2498417	T	T	T	A	G	NA	NA	NA	NA	NA	NA	ncSNPs
NC_000913.3	30d-Str	SNP	3195042	T	T	T	A	G	NA	NA	NA	NA	NA	NA	ncSNPs
NC_000913.3	30d-Str	SNP	3750870	T	T	T	A	G	NA	NA	NA	NA	NA	NA	ncSNPs
NC_000913.3	30d-Str	SNP	4459528	T	T	T	A	G	NA	NA	NA	NA	NA	NA	ncSNPs
NC_000913.3	30d-Str	SNP	4633204	T	T	T	A	G	NA	NA	NA	NA	NA	NA	ncSNPs
NC_000913.3	30d-Str	SNP	614277	T	T	T	T	G	ID=GCF_000005845_00587;eC_number=2.7.7.-;Name=entF;gene=entF;locus_tag=GCF_000005845_00587;product=Enterobactin synthase component F	121	TCG	S	GCG	A	nsSNPs
NC_000913.3	30d-Str	SNP	732241	T	T	T	G	A	ID=GCF_000005845_00699;eC_number=3.1.-.-;Name=rhsB_1;gene=rhsB_1;locus_tag=GCF_000005845_00699;product=putative deoxyribonuclease RhsB	2659	GGC	G	AGC	S	nsSNPs
NC_000913.3	30d-Str	SNP	792360	T	T	T	G	A	ID=GCF_000005845_00760;eC_number=3.6.3.-;Name=ylmA;gene=ylmA;locus_tag=GCF_000005845_00760;product=putative ABC transporter ATP-binding protein YlmA	1429	CGG	P	CGA	S	nsSNPs
NC_000913.3	30d-Str	SNP	2027720	T	T	T	C	T	ID=GCF_000005845_01959;eC_number=2.7.7.65;Name=yedQ_2;gene=yedQ_2;locus_tag=GCF_000005845_01959;product=putative diguanylate cyclase YedQ	298	ATC	D	ATT	N	nsSNPs
NC_000913.3	30d-Str	SNP	2053097	T	T	T	G	T	ID=GCF_000005845_01983;locus_tag=GCF_000005845_01983;product=hypothetical protein	232	CTG	Q	CTT	K	nsSNPs
NC_000913.3	30d-Str	SNP	2252670	T	T	T	G	A	ID=GCF_000005845_02164;eC_number=2.7.1.83;Name=psuK_1;gene=psuK_1;locus_tag=GCF_000005845_02164;product=Pseudouridine kinase	971	AGT	S	AAT	N	nsSNPs
NC_000913.3	30d-Str	SNP	2357743	T	T	T	A	T	ID=GCF_000005845_02249;locus_tag=GCF_000005845_02249;product=hypothetical protein	840	GAA	E	GAT	D	nsSNPs
NC_000913.3	30d-Str	SNP	2494922	T	T	T	G	C	ID=GCF_000005845_02384;locus_tag=GCF_000005845_02384;product=hypothetical protein	225	ATG	M	ATC	I	nsSNPs
NC_000913.3	30d-Str	SNP	2494933	T	T	T	T	A	ID=GCF_000005845_02384;locus_tag=GCF_000005845_02384;product=hypothetical protein	236	TTT	F	TAT	Y	nsSNPs
NC_000913.3	30d-Str	SNP	3287837	T	T	T	A	C	ID=GCF_000005845_03137;Name=yraH;gene=yraH;locus_tag=GCF_000005845_03137;product=putative fimbrial-like protein YraH	412	ATT	I	CTT	L	nsSNPs
NC_000913.3	30d-Str	SNP	3367953	T	T	T	C	T	ID=GCF_000005845_03216;locus_tag=GCF_000005845_03216;product=hypothetical protein	127	CAG	Q	TAG	*	nsSNPs
NC_000913.3	30d-Str	SNP	3474297	T	T	T	G	T	ID=GCF_000005845_03338;Name=rpsL;gene=rpsL;locus_tag=GCF_000005845_03338;product=30S ribosomal protein S12	256	ACG	R	ACT	S	nsSNPs
NC_000913.3	30d-Str	SNP	3703643	T	T	T	T	A	ID=GCF_000005845_03540;Name=oppD_2;gene=oppD_2;locus_tag=GCF_000005845_03540;product=Oligopeptide transport ATP-binding protein OppD	206	CTC	E	CAC	V	nsSNPs
NC_000913.3	30d-Str	SNP	3958897	T	T	T	G	A	ID=GCF_000005845_03776;eC_number=1.1.1.86;Name=ilvC;gene=ilvC;locus_tag=GCF_000005845_03776;product=Ketol-acid reductoisomerase (NADP(+))	928	GGC	G	AGC	S	nsSNPs
NC_000913.3	30d-Str	SNP	4282786	T	T	T	G	A	ID=GCF_000005845_04072;locus_tag=GCF_000005845_04072;product=hypothetical protein	290	TGA	S	TAA	L	nsSNPs
NC_000913.3	30d-Str	SNP	4329915	T	T	T	C	A	ID=GCF_000005845_04117;locus_tag=GCF_000005845_04117;product=hypothetical protein	556	CTG	L	ATG	M	nsSNPs
NC_000913.3	30d-Str	SNP	4558893	T	T	T	T	C	ID=GCF_000005845_04340;eC_number=3.4.19.-;Name=iadA;gene=iadA;locus_tag=GCF_000005845_04340;product=Isoaspartyl dipeptidase	634	AAT	I	AAC	V	nsSNPs
NC_000913.3	30d-Str	SNP	4561817	T	T	T	A	T	ID=GCF_000005845_04344;locus_tag=GCF_000005845_04344;product=hypothetical protein	859	ACA	C	ACT	S	nsSNPs
NC_000913.3	30d-Str	SNP	3073	T	T	T	G	A	ID=GCF_000005845_00003;eC_number=2.7.1.39;Name=thrB;gene=thrB;locus_tag=GCF_000005845_00003;product=Homoserine kinase	273	CCG	P	CCA	P	sSNPs
NC_000913.3	30d-Str	SNP	26603	T	T	T	C	T	ID=GCF_000005845_00027;eC_number=1.17.7.4;Name=ispH;gene=ispH;locus_tag=GCF_000005845_00027;product=4-hydroxy-3-methylbut-2-enyl diphosphate reductase	327	GCC	A	GCT	A	sSNPs
NC_000913.3	30d-Str	SNP	34530	T	T	T	T	A	ID=GCF_000005845_00032;locus_tag=GCF_000005845_00032;product=hypothetical protein	231	GTT	V	GTA	V	sSNPs
NC_000913.3	30d-Str	SNP	73754	T	T	T	C	A	ID=GCF_000005845_00065;Name=cysW_1;gene=cysW_1;locus_tag=GCF_000005845_00065;product=Sulfate transport system permease protein CysW	768	CCC	G	ACC	G	sSNPs
NC_000913.3	30d-Str	SNP	125245	T	T	T	T	A	ID=GCF_000005845_00109;eC_number=1.2.4.1;Name=aceE;gene=aceE;locus_tag=GCF_000005845_00109;product=Pyruvate dehydrogenase E1 component	2229	GCT	A	GCA	A	sSNPs
NC_000913.3	30d-Str	SNP	125557	T	T	T	T	C	ID=GCF_000005845_00109;eC_number=1.2.4.1;Name=aceE;gene=aceE;locus_tag=GCF_000005845_00109;product=Pyruvate dehydrogenase E1 component	2541	TCT	S	TCC	S	sSNPs
NC_000913.3	30d-Str	SNP	212074	T	T	T	A	G	ID=GCF_000005845_00182;locus_tag=GCF_000005845_00182;product=hypothetical protein	198	GAA	E	GAG	E	sSNPs
NC_000913.3	30d-Str	SNP	521534	T	T	T	A	C	ID=GCF_000005845_00495;locus_tag=GCF_000005845_00495;product=hypothetical protein	1119	GTA	V	GTC	V	sSNPs
NC_000913.3	30d-Str	SNP	535442	T	T	T	T	C	ID=GCF_000005845_00505;eC_number=4.1.1.47;Name=gcl;gene=gcl;locus_tag=GCF_000005845_00505;product=Glyoxylate carboligase	1527	GTT	V	GTC	V	sSNPs
NC_000913.3	30d-Str	SNP	682602	T	T	T	G	A	ID=GCF_000005845_00652;Name=hscC;gene=hscC;locus_tag=GCF_000005845_00652;product=Chaperone protein HscC	792	GTA	Y	ATA	Y	sSNPs
NC_000913.3	30d-Str	SNP	717783	T	T	T	G	C	ID=GCF_000005845_00690;Name=potE;gene=potE;locus_tag=GCF_000005845_00690;product=Putrescine transporter PotE	483	GAC	V	CAC	V	sSNPs
NC_000913.3	30d-Str	SNP	726350	T	T	T	A	G	ID=GCF_000005845_00696;eC_number=3.6.3.12;Name=kdpB;gene=kdpB;locus_tag=GCF_000005845_00696;product=Potassium-transporting ATPase ATP-binding subunit	687	AGT	T	GGT	T	sSNPs
NC_000913.3	30d-Str	SNP	797093	T	T	T	T	C	ID=GCF_000005845_00765;eC_number=3.6.3.25;Name=cysA_1;gene=cysA_1;locus_tag=GCF_000005845_00765;product=Sulfate/thiosulfate import ATP-binding protein CysA	540	ATT	I	ATC	I	sSNPs
NC_000913.3	30d-Str	SNP	952963	T	T	T	G	A	ID=GCF_000005845_00903;eC_number=2.3.1.54;Name=pflB;gene=pflB;locus_tag=GCF_000005845_00903;product=Formate acetyltransferase 1	592	CAG	L	CAA	L	sSNPs
NC_000913.3	30d-Str	SNP	1002280	T	T	T	A	T	ID=GCF_000005845_00941;Name=elfG;gene=elfG;locus_tag=GCF_000005845_00941;product=putative fimbrial-like protein ElfG	474	GCA	A	GCT	A	sSNPs
NC_000913.3	30d-Str	SNP	1083942	T	T	T	T	G	ID=GCF_000005845_01021;eC_number=1.11.1.-;Name=efeB;gene=efeB;locus_tag=GCF_000005845_01021;product=Deferrochelatase/peroxidase EfeB	567	GTT	V	GTG	V	sSNPs
NC_000913.3	30d-Str	SNP	1084471	T	T	T	T	C	ID=GCF_000005845_01021;eC_number=1.11.1.-;Name=efeB;gene=efeB;locus_tag=GCF_000005845_01021;product=Deferrochelatase/peroxidase EfeB	1096	TTG	L	CTG	L	sSNPs
NC_000913.3	30d-Str	SNP	1181151	T	T	T	T	C	ID=GCF_000005845_01119;Name=ycfZ;gene=ycfZ;locus_tag=GCF_000005845_01119;product=Inner membrane protein YcfZ	117	TGG	P	CGG	P	sSNPs
NC_000913.3	30d-Str	SNP	1241325	T	T	T	C	A	ID=GCF_000005845_01187;Name=cvrA;gene=cvrA;locus_tag=GCF_000005845_01187;product=K(+)/H(+) antiporter NhaP2	747	CAC	V	AAC	V	sSNPs
NC_000913.3	30d-Str	SNP	1271139	T	T	T	C	G	ID=GCF_000005845_01216;Name=chaA;gene=chaA;locus_tag=GCF_000005845_01216;product=Sodium-potassium/proton antiporter ChaA	711	CAC	V	GAC	V	sSNPs
NC_000913.3	30d-Str	SNP	1441669	T	T	T	A	T	ID=GCF_000005845_01382;Name=hslJ;gene=hslJ;locus_tag=GCF_000005845_01382;product=Heat shock protein HslJ	75	AAC	V	TAC	V	sSNPs
NC_000913.3	30d-Str	SNP	1474766	T	T	T	A	G	ID=GCF_000005845_01409;eC_number=1.1.1.346;Name=dkgB_2;gene=dkgB_2;locus_tag=GCF_000005845_01409;product=2%2C5-diketo-D-gluconic acid reductase B	546	CAA	Q	CAG	Q	sSNPs
NC_000913.3	30d-Str	SNP	1477968	T	T	T	G	A	ID=GCF_000005845_01411;Name=ynbA;gene=ynbA;locus_tag=GCF_000005845_01411;product=Inner membrane protein YnbA	348	GTG	V	GTA	V	sSNPs
NC_000913.3	30d-Str	SNP	1478130	T	T	T	G	A	ID=GCF_000005845_01411;Name=ynbA;gene=ynbA;locus_tag=GCF_000005845_01411;product=Inner membrane protein YnbA	510	CAG	Q	CAA	Q	sSNPs
NC_000913.3	30d-Str	SNP	1500093	T	T	T	T	C	ID=GCF_000005845_01431;locus_tag=GCF_000005845_01431;product=hypothetical protein	357	TAA	L	CAA	L	sSNPs
NC_000913.3	30d-Str	SNP	1600582	T	T	T	T	C	ID=GCF_000005845_01515;Name=lsrR;gene=lsrR;locus_tag=GCF_000005845_01515;product=Transcriptional regulator LsrR	660	TGT	T	CGT	T	sSNPs
NC_000913.3	30d-Str	SNP	1801056	T	T	T	T	C	ID=GCF_000005845_01725;eC_number=6.1.1.3;Name=thrS;gene=thrS;locus_tag=GCF_000005845_01725;product=Threonine--tRNA ligase	1515	TTT	K	CTT	K	sSNPs
NC_000913.3	30d-Str	SNP	1874663	T	T	T	G	C	ID=GCF_000005845_01795;locus_tag=GCF_000005845_01795;product=hypothetical protein	312	ACG	T	ACC	T	sSNPs
NC_000913.3	30d-Str	SNP	1878614	T	T	T	A	T	ID=GCF_000005845_01800;eC_number=2.7.7.65;Name=yeaP;gene=yeaP;locus_tag=GCF_000005845_01800;product=putative diguanylate cyclase YeaP	900	ATA	I	ATT	I	sSNPs
NC_000913.3	30d-Str	SNP	1878635	T	T	T	A	G	ID=GCF_000005845_01800;eC_number=2.7.7.65;Name=yeaP;gene=yeaP;locus_tag=GCF_000005845_01800;product=putative diguanylate cyclase YeaP	921	ACA	T	ACG	T	sSNPs
NC_000913.3	30d-Str	SNP	2037448	T	T	T	A	G	ID=GCF_000005845_01971;eC_number=2.7.13.3;Name=yedV;gene=yedV;locus_tag=GCF_000005845_01971;product=putative sensor-like histidine kinase YedV	705	ACG	R	GCG	R	sSNPs
NC_000913.3	30d-Str	SNP	2053110	T	T	T	C	T	ID=GCF_000005845_01983;locus_tag=GCF_000005845_01983;product=hypothetical protein	219	CGC	A	TGC	A	sSNPs
NC_000913.3	30d-Str	SNP	2090782	T	T	T	A	G	ID=GCF_000005845_02021;eC_number=2.4.2.17;Name=hisG;gene=hisG;locus_tag=GCF_000005845_02021;product=ATP phosphoribosyltransferase	591	CAA	Q	CAG	Q	sSNPs
NC_000913.3	30d-Str	SNP	2094451	T	T	T	T	C	ID=GCF_000005845_02024;Name=hisB;gene=hisB;locus_tag=GCF_000005845_02024;product=Histidine biosynthesis bifunctional protein HisB	984	AGT	S	AGC	S	sSNPs
NC_000913.3	30d-Str	SNP	2115300	T	T	T	T	C	ID=GCF_000005845_02046;locus_tag=GCF_000005845_02046;product=hypothetical protein	597	TGC	A	CGC	A	sSNPs
NC_000913.3	30d-Str	SNP	2115348	T	T	T	A	G	ID=GCF_000005845_02046;locus_tag=GCF_000005845_02046;product=hypothetical protein	549	ATT	N	GTT	N	sSNPs
NC_000913.3	30d-Str	SNP	2120805	T	T	T	G	A	ID=GCF_000005845_02050;eC_number=2.7.8.31;Name=wcaJ;gene=wcaJ;locus_tag=GCF_000005845_02050;product=UDP-glucose:undecaprenyl-phosphate glucose-1-phosphate transferase	750	GAG	L	AAG	L	sSNPs
NC_000913.3	30d-Str	SNP	2127161	T	T	T	A	G	ID=GCF_000005845_02055;eC_number=1.1.1.271;Name=fcl;gene=fcl;locus_tag=GCF_000005845_02055;product=GDP-L-fucose synthase	30	ACC	G	GCC	G	sSNPs
NC_000913.3	30d-Str	SNP	2162048	T	T	T	T	C	ID=GCF_000005845_02081;Name=mdtD;gene=mdtD;locus_tag=GCF_000005845_02081;product=Putative multidrug resistance protein MdtD	585	TTT	F	TTC	F	sSNPs
NC_000913.3	30d-Str	SNP	2162060	T	T	T	A	C	ID=GCF_000005845_02081;Name=mdtD;gene=mdtD;locus_tag=GCF_000005845_02081;product=Putative multidrug resistance protein MdtD	597	GGA	G	GGC	G	sSNPs
NC_000913.3	30d-Str	SNP	2168061	T	T	T	T	C	ID=GCF_000005845_02087;locus_tag=GCF_000005845_02087;product=hypothetical protein	246	TTG	Q	CTG	Q	sSNPs
NC_000913.3	30d-Str	SNP	2169488	T	T	T	G	A	ID=GCF_000005845_02088;eC_number=2.7.1.-;Name=yegS;gene=yegS;locus_tag=GCF_000005845_02088;product=Lipid kinase YegS	777	CAG	Q	CAA	Q	sSNPs
NC_000913.3	30d-Str	SNP	2242755	T	T	T	C	A	ID=GCF_000005845_02156;locus_tag=GCF_000005845_02156;product=hypothetical protein	213	CGC	A	AGC	A	sSNPs
NC_000913.3	30d-Str	SNP	2254881	T	T	T	A	G	ID=GCF_000005845_02166;eC_number=3.2.2.8;Name=rihB;gene=rihB;locus_tag=GCF_000005845_02166;product=Pyrimidine-specific ribonucleoside hydrolase RihB	306	AGT	T	GGT	T	sSNPs
NC_000913.3	30d-Str	SNP	2293785	T	T	T	A	G	ID=GCF_000005845_02200;Name=ccmF_1;gene=ccmF_1;locus_tag=GCF_000005845_02200;product=Cytochrome c-type biogenesis protein CcmF	1120	CAA	L	CAG	L	sSNPs
NC_000913.3	30d-Str	SNP	2401355	T	T	T	G	A	ID=GCF_000005845_02291;eC_number=1.6.5.11;Name=nuoF;gene=nuoF;locus_tag=GCF_000005845_02291;product=NADH-quinone oxidoreductase subunit F	201	GAA	F	AAA	F	sSNPs
NC_000913.3	30d-Str	SNP	2444494	T	T	T	G	A	ID=GCF_000005845_02334;eC_number=1.14.-.-;Name=epmC;gene=epmC;locus_tag=GCF_000005845_02334;product=Elongation factor P hydroxylase	258	GCG	R	ACG	R	sSNPs
NC_000913.3	30d-Str	SNP	2447535	T	T	T	T	A	ID=GCF_000005845_02338;eC_number=2.1.1.298;Name=prmB;gene=prmB;locus_tag=GCF_000005845_02338;product=50S ribosomal protein L3 glutamine methyltransferase	906	TCG	R	ACG	R	sSNPs
NC_000913.3	30d-Str	SNP	2466829	T	T	T	G	C	ID=GCF_000005845_02357;Name=intS_1;gene=intS_1;locus_tag=GCF_000005845_02357;product=Prophage integrase IntS	285	GCG	A	GCC	A	sSNPs
NC_000913.3	30d-Str	SNP	2548257	T	T	T	T	C	ID=GCF_000005845_02439;eC_number=3.1.1.-;Name=estB;gene=estB;locus_tag=GCF_000005845_02439;product=Esterase EstB	156	GAT	D	GAC	D	sSNPs
NC_000913.3	30d-Str	SNP	2555921	T	T	T	A	G	ID=GCF_000005845_02448;Name=eutL;gene=eutL;locus_tag=GCF_000005845_02448;product=Ethanolamine utilization protein EutL	480	ATA	Y	GTA	Y	sSNPs
NC_000913.3	30d-Str	SNP	2642107	T	T	T	G	A	ID=GCF_000005845_02528;Name=rodZ;gene=rodZ;locus_tag=GCF_000005845_02528;product=Cytoskeleton protein RodZ	738	GGT	T	AGT	T	sSNPs
NC_000913.3	30d-Str	SNP	2676163	T	T	T	C	T	ID=GCF_000005845_02558;Name=rbsC_2;gene=rbsC_2;locus_tag=GCF_000005845_02558;product=Ribose import permease protein RbsC	663	CCG	R	TCG	R	sSNPs
NC_000913.3	30d-Str	SNP	2710938	T	T	T	G	C	ID=GCF_000005845_02586;eC_number=1.4.3.16;Name=nadB;gene=nadB;locus_tag=GCF_000005845_02586;product=L-aspartate oxidase	519	CTG	L	CTC	L	sSNPs
NC_000913.3	30d-Str	SNP	3037054	T	T	T	A	G	ID=GCF_000005845_02899;eC_number=3.1.-.-;Name=recJ;gene=recJ;locus_tag=GCF_000005845_02899;product=Single-stranded-DNA-specific exonuclease RecJ	1053	ACG	R	GCG	R	sSNPs
NC_000913.3	30d-Str	SNP	3037288	T	T	T	A	G	ID=GCF_000005845_02899;eC_number=3.1.-.-;Name=recJ;gene=recJ;locus_tag=GCF_000005845_02899;product=Single-stranded-DNA-specific exonuclease RecJ	819	ACG	R	GCG	R	sSNPs
NC_000913.3	30d-Str	SNP	3053369	T	T	T	T	A	ID=GCF_000005845_02914;eC_number=1.14.13.-;Name=ubiH;gene=ubiH;locus_tag=GCF_000005845_02914;product=2-octaprenyl-6-methoxyphenol hydroxylase	150	TAT	I	AAT	I	sSNPs
NC_000913.3	30d-Str	SNP	3053749	T	T	T	C	A	ID=GCF_000005845_02915;eC_number=3.4.11.9;Name=pepP;gene=pepP;locus_tag=GCF_000005845_02915;product=Xaa-Pro aminopeptidase	1092	CAC	V	AAC	V	sSNPs
NC_000913.3	30d-Str	SNP	3197689	T	T	T	T	C	ID=GCF_000005845_03053;Name=glnE;gene=glnE;locus_tag=GCF_000005845_03053;product=Bifunctional glutamine synthetase adenylyltransferase/adenylyl-removing enzyme	1953	TTC	E	CTC	E	sSNPs
NC_000913.3	30d-Str	SNP	3303786	T	T	T	T	G	ID=GCF_000005845_03155;eC_number=1.14.13.107;Name=limB;gene=limB;locus_tag=GCF_000005845_03155;product=Limonene 1%2C2-monooxygenase	339	GCT	A	GCG	A	sSNPs
NC_000913.3	30d-Str	SNP	3389696	T	T	T	C	T	ID=GCF_000005845_03239;Name=dmlR_4;gene=dmlR_4;locus_tag=GCF_000005845_03239;product=HTH-type transcriptional regulator DmlR	177	ACC	T	ACT	T	sSNPs
NC_000913.3	30d-Str	SNP	3521652	T	T	T	G	A	ID=GCF_000005845_03390;locus_tag=GCF_000005845_03390;product=hypothetical protein	321	GGG	P	AGG	P	sSNPs
NC_000913.3	30d-Str	SNP	3598133	T	T	T	T	G	ID=GCF_000005845_03454;Name=panM;gene=panM;locus_tag=GCF_000005845_03454;product=PanD maturation factor	150	GCT	A	GCG	A	sSNPs
NC_000913.3	30d-Str	SNP	3673925	T	T	T	G	A	ID=GCF_000005845_03520;Name=yhjD;gene=yhjD;locus_tag=GCF_000005845_03520;product=Inner membrane protein YhjD	564	TCG	S	TCA	S	sSNPs
NC_000913.3	30d-Str	SNP	3705365	T	T	T	T	C	ID=GCF_000005845_03542;Name=dppB;gene=dppB;locus_tag=GCF_000005845_03542;product=Dipeptide transport system permease protein DppB	426	TGA	S	CGA	S	sSNPs
NC_000913.3	30d-Str	SNP	3748082	T	T	T	T	C	ID=GCF_000005845_03581;eC_number=2.7.1.-;Name=lyx;gene=lyx;locus_tag=GCF_000005845_03581;product=L-xylulose/3-keto-L-gulonate kinase	999	GCT	A	GCC	A	sSNPs
NC_000913.3	30d-Str	SNP	3748085	T	T	T	G	T	ID=GCF_000005845_03581;eC_number=2.7.1.-;Name=lyx;gene=lyx;locus_tag=GCF_000005845_03581;product=L-xylulose/3-keto-L-gulonate kinase	1002	GGG	G	GGT	G	sSNPs
NC_000913.3	30d-Str	SNP	3817485	T	T	T	C	T	ID=GCF_000005845_03647;locus_tag=GCF_000005845_03647;product=hypothetical protein	810	ATC	I	ATT	I	sSNPs
NC_000913.3	30d-Str	SNP	3958833	T	T	T	T	G	ID=GCF_000005845_03776;eC_number=1.1.1.86;Name=ilvC;gene=ilvC;locus_tag=GCF_000005845_03776;product=Ketol-acid reductoisomerase (NADP(+))	864	CTT	L	CTG	L	sSNPs
NC_000913.3	30d-Str	SNP	4033477	T	T	T	T	C	ID=GCF_000005845_03848;Name=trkH;gene=trkH;locus_tag=GCF_000005845_03848;product=Trk system potassium uptake protein TrkH	333	ACT	T	ACC	T	sSNPs
NC_000913.3	30d-Str	SNP	4314689	T	T	T	G	C	ID=GCF_000005845_04100;eC_number=3.1.4.55;Name=phnP;gene=phnP;locus_tag=GCF_000005845_04100;product=Phosphoribosyl 1%2C2-cyclic phosphate phosphodiesterase	414	GGG	P	CGG	P	sSNPs
NC_000913.3	30d-Str	SNP	4314701	T	T	T	T	C	ID=GCF_000005845_04100;eC_number=3.1.4.55;Name=phnP;gene=phnP;locus_tag=GCF_000005845_04100;product=Phosphoribosyl 1%2C2-cyclic phosphate phosphodiesterase	402	TAA	L	CAA	L	sSNPs
NC_000913.3	30d-Str	SNP	4315296	T	T	T	C	T	ID=GCF_000005845_04101;eC_number=2.3.1.-;Name=phnO;gene=phnO;locus_tag=GCF_000005845_04101;product=Aminoalkylphosphonate N-acetyltransferase	243	CTC	E	TTC	E	sSNPs
NC_000913.3	30d-Str	SNP	4435156	T	T	T	G	A	ID=GCF_000005845_04224;eC_number=3.1.3.6;Name=cpdB;gene=cpdB;locus_tag=GCF_000005845_04224;product=2'%2C3'-cyclic-nucleotide 2'-phosphodiesterase/3'-nucleotidase	1410	GGG	P	AGG	P	sSNPs
NC_000913.3	30d-Str	SNP	4554896	T	T	T	C	T	ID=GCF_000005845_04335;Name=pdhR_2;gene=pdhR_2;locus_tag=GCF_000005845_04335;product=Pyruvate dehydrogenase complex repressor	273	AGC	S	AGT	S	sSNPs
NC_000913.3	30d-Str	SNP	4601954	T	T	T	G	T	ID=GCF_000005845_04375;locus_tag=GCF_000005845_04375;product=hypothetical protein	144	GGA	S	TGA	S	sSNPs
NC_000913.4	31d-Amo	SNP	959879	T	T	F	C	T	ID=GCF_000005845_00908;eC_number=2.5.1.19;Name=aroA;gene=aroA;locus_tag=GCF_000005845_00908;product=3-phosphoshikimate 1-carboxyvinyltransferase	1068	GGC	G	GGT	G	sSNPs
NA: Information not available

## Sheet: Table S5
Table S5. Two-way ANOVAs analysing the eﬀect of herbicide type and concentration on plasmid conjugation frequency.
Conjugation model	Herbicide type (T)		Herbicide concentration (C)		T × C interaction
	F value (df)	p-value	F value (df)	p-value	F-values (df)	p-value
E. coli HB101 to E. coli DH5α	44.149 (3, 26)	2.41e-10	42.044 (3, 26)	4.07e-10	5.785 (9, 26)	0.00181
E. coli HB101 to Pseudomonas spp. G1	35.168 (3, 26)	2.67e-09	44.376 (3, 26)	2.28e-10	0.337 (9, 26)	0.79874
E. coli HB101 to Bacillus oleronius C13	557.872 (3, 26)	1.04e-23	322.666 (3, 26)	1.11e-20	374.200 (9, 26)	1.44e-22

## Sheet: Table S6
Table S6. PCR primers used for targeting different antibiotic resistance genes (ARGs), mobile genetic elements (MGEs) and bacterial 16S rRNA gene in qPCR analysis.
Antibiotic	Gene	Annealing temp. (°C)	Annealing time (s)	Amplicon length (bp)	Forward Primers (5'-3')	Reverse Primers (5'-3')
Tetracycline	tetA	61	30	210	GCTACATCCTGCTTGCCTTC	CATAGATCGCCGTGAAGAGG
	tet B	63	30	151	GGCAGGAAGAATAGCCACTAA	AGCGATCCCACCACCAG
	tetC	68	30	207	GCGGGATATCGTCCATTCCG	GCGTAGAGGATCCACAGGACG
	tetG	60	45	468	GCTCGGTGGTATCTCTGCTC	AGCAACAGAATCGGGAACAC
	tetL	55	30	267	TCGTTAGCGTGCTGTCATTC	GTATCCCACCAATGTAGCCG
	tetM	55	30	171	ACAGAAAGCTTATTATATAAC	TGGCGTGTCTATGATGTTCAC
	tetQ	63	30	169	AGAATCTGCTGTTTGCCAGTG	CGGAGTGTCAATGATATTGCA
	tetO	60	45	515	GATGGCATACAGGCACAGACC	GCCCAACCTTTTGCTTCACTA
	tetM	55	30	171	ACAGAAAGCTTATTATATAAC	TGGCGTGTCTATGATGTTCAC
	tetW	64	30	168	GAGAGCCTGCTATATGCCAGC	GGGCGTATCCACAATGTTAAC
	tetX	55	45	468	CAATAATTGGTGGTGGACCC	TTCTTACCTTGGACATCCCG
Macrolide	ermB	58	30	364	GATACCGTTTACGAAATTGG	GAATCGAGACTTGAGTGTGC
	ermF	50	45	465	CGGGTCAGCACTTTACTATTG	GGACCTACCTCATAGACAAG
	ermT	51	30	369	CATATAAATGAAATTTTGAG	ACGATTTGTATTTAGCAACC
	ermM	56	30	306	TCTAGCAATGAGAATGAAGGT	ACTATAACGTGATGGTTGGGAGGGA
	ermX	61	45	488	GAGATCGGRCCAGGAAGC	GTGTGCACCATCGCCTGA
	mefA	54	30	348	AGTATCATTAATCACTAGTGC	TTCTTCTGGTACTAAAAGTGG
	ereA	56	45	466	AACACCCTGAACCCAAGGGACG	CTTCACATCCGGATTCGCTCGA
Aminoglycoside	aacA4	65	45	482	TTGCGATGCTCTATGAGTGGCTA	CTCGAATGCCTGGCGTGTTT
	aadA	58	30	276	AAATTCTTCCAACTGATCTGCG	CCTGAACAGGATCTATTTGAGGC
	aadB	58	30	175	TGGTGGTACTTCATCGGCATA	GTTACTTGACTGCGAACCTGCT
	aadE	58	30	143	GATCTTACCTTATTGCCCTTGGA	GCGCTTGGCTTTCTTACATG
	aphA1	55	45	500	AAACGTCTTGCTCGAGGC	CAAACCGTTATTCATTCGTGA
	strA	55	45	546	CCTGGTGATAACGGCAATTC	CCAATCGCAGATAGAAGGC
	strB	56	45	509	ATCGTCAAGGGATTGAAACC	GGATCGTAGAACATATTGGC
Sulfonamide	sul1	55	30	158	CACCGGAAACATCGCTGCA	AAGTTCCGCCGCAAGGCT
	sul2	60	30	190	CTCCGATGGAGGCCGGTAT	GGGAATGCCATCTGCCTTGA
	sul3	58	30	143	CCCATACCCGGATCAAGAATAA	CAGCGAATTGGTGCAGCTACTA
Mobile genetic elements	Inti1	55	30	280	CCTCCCGCACGATGATC	TCCACGCATCGTCAGGC
	intI2	56.5	30	164	GTTATTTTATTGCTGGGATTAGGC	TTTTACGCTGCTGTATGGTGC
	ISCR1	60	45	475	ATGGTTTCATGCGGGTT	CTGAGGGTGTGAGCGAG
	IncQ oriV	57	45	436	CTCCCGTACTAACTGTCACG	ATCGACCGAGACAGGCCCTGC
	Tn916/1545	50	30	142	GACAGTATTAAGCCATCAGAC	TCTTCCGAACACAATCATCT
16S rRNA gene	16S	55	30	193	CCTACGGGAGGCAGCAG	TTACCGCGGCTGCTGGCAC

## Sheet: Table S7
Table S7. Physico-chemical soil properties in the soil microcosm experiment.
Property	Value
Sand (%)	31
Silt (%)	27
Clay (%)	42
pH	6.9
EC (μS/cm)	4.9
Water content (%)	23.6
Organic carbon (g/k)	17
Water-soluble carbon (mg/kg)	5.4
Total nitrogen (g/kg)	1.5
Water-soluble nitrogen (mg/kg)	1.2

## Sheet: Table S8
Table S8. Summary table of metagenomic data sequences.
Sample	Library	RawReads	RawBases	Raw_Q20(%)	Raw_Q30(%)	Raw_GC(%)	CleanReads	CleanBases	Clean_Q20(%)	Clean_Q30(%)	Clean_GC(%)
Ck-0d-1	LD200409-0013	55852916	8377937400	97.77	93.94	65.38	53423916	7944639593	100	95.57	65.42
Ck-0d-2	LD200409-0012	46837644	7025646600	97.81	94.12	65.29	44755054	6657689945	100	95.77	65.35
Ck-0d-3	LD200409-0011	67668470	10150270500	97.66	93.69	64.81	64569000	9598944803	100	95.37	64.85
Ck-30d-1	LD200409-0020	59888358	8983253700	97.91	94.15	64.41	57513146	8558331386	100	95.65	64.43
Ck-30d-2	LD200409-0021	67683274	10152491100	97.66	93.505	64.335	64856018	9648182282	100	94.97	64.39
Ck-30d-3	LD200409-0022	57837936	8675690400	97.86	94.14	64.09	55380294	8240444809	100	95.68	64.12
Ck-60d-1	LD200409-0032	53830912	8074636800	97.89	94.17	64.35	51618130	7679402986	100	95.67	64.38
Ck-60d-2	LD200409-0033	47481588	7122238200	97.82	94.03	64.52	45438770	6758379011	100	95.59	64.55
Ck-60d-3	LD200409-0034	55178242	8276736300	97.86	94.09	64.47	52923188	7872500580	100	95.6	64.5
Dic-30d-1	LD200409-0017	52805614	7920842100	97.17	92.39	64.02	49930368	7411321793	100	94.25	64.07
Dic-30d-2	LD200409-0018	60254168	9038125200	97.53	93.33	64.22	57366618	8526487367	100	95.06	64.29
Dic-30d-3	LD200409-0019	62701114	9405167100	97.83	93.97	64.35	60127552	8944728657	100	95.47	64.38
Dic-60d-1	LD200409-0029	59682680	8952402000	97.84	94.06	64.41	57163624	8504078686	100	95.6	64.46
Dic-60d-2	LD200409-0030	61638518	9245777700	97.7	93.81	64.46	58866342	8750339801	100	95.51	64.56
Dic-60d-3	LD200409-0031	55965186	8394777900	98.02	94.42	64.16	53901258	8022048197	100	95.79	64.17
Glu-30d-1	LD200409-0014	64566246	9684936900	97.63	93.62	64.09	61624540	9159156026	100	95.35	64.18
Glu-30d-2	LD200409-0015	56940952	8541142800	97.62	93.55	64.25	54250682	8065736869	100	95.26	64.3
Glu-30d-3	LD200409-0016	50078504	7511775600	97.58	93.42	64.59	47713098	7092294879	100	95.11	64.62
Glu-60d-1	LD200409-0026	57982292	8697343800	97.59	93.48	64.53	55266380	8214156001	100	95.21	64.6
Glu-60d-2	LD200409-0027	53503450	8025517500	97.86	94.09	65.06	51303268	7633868531	100	95.63	65.11
Glu-60d-3	LD200409-0028	61883870	9282580500	97.91	94.19	65.12	59415338	8840785538	100	95.66	65.15
Gly-30d-1	LD200409-0008	63737524	9560628600	97.87	94.12	64.22	61157404	9096827543	100	95.64	64.27
Gly-30d-2	LD200409-0009	70195354	10529303100	97.9	94.21	63.72	67402396	10026166662	100	95.75	63.8
Gly-30d-3	LD200409-0010	64601510	9690226500	97.84	94.03	63.92	62011498	9221802544	100	95.54	63.96
Gly-60d-1	LD200409-0023	53215244	7982286600	97.66	93.78	64.28	50732780	7541605230	100	95.5	64.33
Gly-60d-2	LD200409-0024	45387230	6808084500	97.92	94.28	64.09	43625448	6486633851	100	95.76	64.13
Gly-60d-3	LD200409-0025	63809020	9571353000	97.68	93.69	63.86	60920950	9058549419	100	95.38	63.95

## Sheet: Table S9
Table S9. Detailed information of sampling sites across 12 provinces in China
Field ID	Province	City	Plant		Longitude	Latitude
			Herbicide use history	No herbicide use history (control)
Site 1	Fujian	Wuyishan	Tea	Tea	118°58' E	27°75' N
Site 2	Fujian	Wuyishan	Tea	Tea	118°59' E	27°76' N
Site 3	Fujian	Wuyishan	Tea	Tea	118°60' E	27°77' N
Site 4	Fujian	Yanping	Vegetable	Bamboo	118°18' E	26°63' N
Site 5	Fujian	Yanping	Tea	Weeds	118°19' E	26°64' N
Site 6	Fujian	Yanping	Tea	Weeds	118°20' E	26°65' N
Site 7	Heilongjiang	Jiamusi	Maize	Weeds	130°40' E	46°82' N
Site 8	Inner Mongolia	Hulunbeier	Soybean	Weeds	119°73' E	49°21' N
Site 9	Qinghai	Haidong	Maize	Willow	102°41' E	36°48' N
Site 10	Shandong	Linyi	Peanut	Vegetable	118°40' E	35°08' N
Site 11	Henan	Jiaozuo	Wheat	Wheat	112°87' E	35°17' N
Site 12	Henan	Luoyang	Maize	Maize	112°39' E	34°39' N
Site 13	Chongqing	Chongqing	Sweet potato	Maize	106°71' E	30°02' N
Site 14	Chongqing	Chongqing	Pumpkin	Weeds	106°65' E	29°81' N
Site 15	Hubei	Xiangyang	Wheat	Wheat	116°67' E	32°38' N
Site 16	Hunan	Changde	Maize	Weeds	112°13' E	29°09' N
Site 17	Yunnan	Puer	Tea	Tea	99°93' E	22°55' N
Site 18	Yunnan	Puer	Maize	Weeds	99°94' E	22°56' N
Site 19	Yunnan	Puer	Lemon	Weeds	99°95' E	22°57' N
Site 20	Fujian	Ningde	Tea	Tea	119°52' E	26°66' N
Site 21	Guangdong	Heyuan	Fruit	Weeds	115°18' E	23°63' N

## Sheet: Table S10
Table S10. Plasmid primer sequences used in this study.
Category	Gene	Forward primer（5‘-3’）	Reverse primer（5‘-3’）	Length of products
Global regulator genes	korA	TCGGGCAAGTTCTTGTCC	GCAGCAGACCATCGAGATA	147
	korB	CTGGTCGGCTTCGTTGTA	TGAAGTCACCCATTTCGGT	149
	trbA	TGGAAACTCCCCTACCTCTT	CCACACTGATGCGTTCGTAT	120
Conjugative genes	trbBp	CGCGGTCGCCATCTTCACG	TGCCCGAGCCAGTACCGCCAATG	131
	traF	GGCAACCTCGTCGCCTTTA	GCAAGTCGGCGTGTTTTCG	118
	trfAp	GAAGCCCATCGCCGTCGCCTGTAG	GCCGACGATGACGAACTGGTGTGG	183
	traJ	GCCCGTGATTTTGTAGCCC	TGAAACCAAGCCAACCAGGAA	151
Outer membrane protein genes	ompA	TGAGCCTGGGTGTTTCCTA	CAGAGCAGCCTGACCTTCC	167
	ompF	GGTCTGCGTCCGTCCAT	GGTTGCGCCCACTTCA	99
	ompC	AAGTAGTAGGTAGCACCAACATCA	GGGCGAACAAAGCACAGAA	163
Oxidative stress-regulatory gene	rpoS	TTTTACCACCAGACGCAAGT	GGAACTGTTATCGCAGGGAG	184
